# Supplementary material for: Mitochondrial H2O2 release does not directly cause damage to chromosomal DNA
Source: Nat Commun. 2024 Mar 28;15:2725. doi: 10.1038/s41467-024-47008-x (PMC10978998; doi:10.1038/s41467-024-47008-x)
Supplement: Supplementary file 7 — Source Data [file 41467_2024_47008_MOESM7_ESM.xlsx]

## Sheet: Fig1C-D
	Time (minutes)	RPE1-hTERT-DAAOH2B (pmol/min)					Time (minutes)	RPE1-hTERT-DAAOTOM20 (pmol/min)
	1.38244	119.331	107.487	94.4014	99.7336		1.38244	210.783	181.089	174.698	179.757	176.144
	9.90495	119.253	103.996	93.1361	95.9335		9.90495	199.759	175.738	166.894	171.475	169.083
	18.4277	115.829	99.0081	88.9342	90.7588		18.4277	196.25	172.037	163.227	168.79	168.068
	27.0505	44.4966	33.8279	45.6567	19.6009		27.0505	71.6826	62.7121	56.6488	62.3047	59.081
	35.5691	44.577	33.5601	50.2956	23.2866		35.5691	68.7837	63.146	55.2188	63.4469	57.6222
	44.0859	47.0653	32.1407	55.6616	25.4914		44.0859	66.9115	60.0474	50.9779	60.1038	60.2892
	52.7019	55.4588	42.9249	68.739	26.0098		52.7019	86.3826	74.2446	68.1617	73.5805	71.9833
	61.2197	56.5059	38.0024	71.8934	29.037		61.2197	85.5355	71.9339	63.2192	66.5507	69.6682
	69.7341	55.2476	37.3876	75.7619	25.7882		69.7341	81.7052	71.1925	64.8482	67.4466	69.8925
	78.2504	55.6866	36.9662	77.9283	26.4149		78.2504	81.7441	71.2773	65.9887	70.0574	71.5993
	86.7682	56.1075	35.101	77.1922	25.7704		86.7682	83.5333	71.2278	63.4325	71.3499	71.5778
	95.2866	56.8496	34.4938	79.5036	26.0051		95.2866	86.043	73.1507	66.0903	72.4728	74.1219
	103.905	63.207	39.9077	86.8192	34.5026		103.905	101.521	88.6945	87.145	85.6736	89.207
	112.425	63.7143	40.9502	86.4154	33.9543		112.425	98.629	91.8264	76.4378	86.0374	86.9818
	120.945	65.091	41.5026	88.841	32.5595		120.945	100.286	93.254	80.6873	88.6444	88.6557
	129.46	65.3028	41.0753	92.222	31.5723		129.46	102.317	91.9967	82.2634	88.3879	86.8101
	137.985	69.4068	43.1938	93.3416	31.3363		137.985	102.839	91.4917	81.3047	91.3323	89.0423
	146.501	68.5915	43.0075	95.0826	33.2774		146.501	104.956	93.0945	83.1064	91.9939	88.7475
	155.12	83.739	61.3776	105.444	51.7538		155.12	142.627	128.62	117.7	115.137	119.801
	163.64	86.9361	61.7222	105.751	49.9599		163.64	140.861	122.24	109.489	110.554	117.433
	172.164	86.7204	61.1215	105.451	49.4327		172.164	139.958	121.128	101.409	109.942	113.687
	180.686	86.8072	60.0277	106.789	50.2166		180.686	136.577	123.735	100.434	110.618	111.65
	189.213	88.8222	60.8864	108.329	50.1408		189.213	134.639	114.218	97.9809	109.694	110.186
	197.738	87.344	60.1142	106.866	50.2163		197.738	133.319	115.282	98.196	108.814	107.681
	Time (minutes)	RPE1-hTERT-DAAOH2B (normalized OCR)					Time (minutes)	RPE1-hTERT-DAAOTOM20 (normalized OCR)
	1.38244	253.544	334.426	169.599	391.245		1.38244	315.018	301.577	342.694	299.078	292.165
	9.90495	253.377	323.565	167.326	376.338		9.90495	298.543	292.665	327.386	285.298	280.453
	18.4277	246.102	308.046	159.777	356.038		18.4277	293.298	286.502	320.192	280.832	278.77
	27.0505	94.5424	105.25	82.0256	76.8923		27.0505	107.131	104.438	111.124	103.662	97.9959
	35.5691	94.7131	104.416	90.3596	91.3509		35.5691	102.798	105.16	108.319	105.562	95.5762
	44.0859	100	100	100	100		44.0859	100	100	100	100	100
	52.7019	117.834	133.553	123.494	102.034		52.7019	129.1	123.643	133.708	122.422	119.397
	61.2197	120.059	118.238	129.162	113.909		61.2197	127.834	119.795	124.013	110.726	115.557
	69.7341	117.385	116.325	136.112	101.165		69.7341	122.109	118.56	127.208	112.217	115.929
	78.2504	118.318	115.014	140.004	103.623		78.2504	122.168	118.702	129.446	116.561	118.76
	86.7682	119.212	109.21	138.681	101.095		86.7682	124.842	118.619	124.431	118.711	118.724
	95.2866	120.789	107.321	142.834	102.015		95.2866	128.592	121.822	129.645	120.579	122.944
	103.905	134.297	124.166	155.977	135.35		103.905	151.725	147.707	170.947	142.543	147.965
	112.425	135.374	127.409	155.251	133.199		112.425	147.402	152.923	149.943	143.148	144.274
	120.945	138.299	129.128	159.609	127.728		120.945	149.879	155.301	158.279	147.486	147.051
	129.46	138.749	127.798	165.683	123.855		129.46	152.914	153.207	161.371	147.059	143.989
	137.985	147.469	134.39	167.695	122.929		137.985	153.694	152.366	159.49	151.958	147.692
	146.501	145.737	133.81	170.823	130.544		146.501	156.858	155.035	163.024	153.058	147.203
	155.12	177.921	190.965	189.437	203.025		155.12	213.158	214.198	230.884	191.563	198.71
	163.64	184.714	192.038	189.99	195.988		163.64	210.519	203.573	214.777	183.939	194.782
	172.164	184.256	190.169	189.451	193.92		172.164	209.168	201.72	198.927	182.92	188.569
	180.686	184.44	186.766	191.854	196.995		180.686	204.115	206.063	197.015	184.045	185.19
	189.213	188.721	189.437	194.621	196.697		189.213	201.22	190.213	192.203	182.508	182.763
	197.738	185.581	187.035	191.993	196.994		197.738	199.247	191.985	192.625	181.044	178.607

## Sheet: Fig2A
	T20-DAAO NES-HyPer7 ratio																		T20-DAAO NES-HyPer7 oxidation percentage
Time (h)	L-Ala			2.5 mM D-Ala			5 mM D-Ala			10 mM D-Ala			400 µM H2O2					Time (h)	L-Ala			2.5 mM D-Ala			5 mM D-Ala			10 mM D-Ala			400 µM H2O2
0	1.218	1.048	1.187	0.959	1.139	1.189	1.231	1.521	1.337	1.341	1.057	1.122	6.859	6.94	6.919			0	6.85873	4.07595	6.35128	2.61909	5.56556	6.38402	7.07153	11.8186	8.80668	8.87216	4.22328	5.28728	99.1979	100.524	100.18
0.25	0.988	1.194	0.901	1.082	1.201	0.933	1.158	1.531	1.075	2.297	1.845	2.256	6.684	6.845	6.831			0.25	3.0938	6.46587	1.66967	4.63251	6.58046	2.19349	5.87658	11.9823	4.51792	24.5212	17.1223	23.8501	96.3333	98.9687	98.7396
0.5	0.832	0.855	0.821	0.922	0.907	0.907	1.124	1.177	1.029	2.177	1.881	2.265	6.296	6.443	6.461			0.5	0.540187	0.91668	0.360124	2.01342	1.76788	1.76788	5.32002	6.18759	3.76494	22.5569	17.7116	23.9974	89.982	92.3883	92.6829
0.75	0.796	0.798	0.8	0.916	0.904	0.939	1.14	1.205	1.068	2.083	2.048	2.135	5.596	5.673	5.863			0.75	-0.0491079	-0.0163693	0.0163693	1.91521	1.71878	2.2917	5.58193	6.64593	4.40334	21.0182	20.4452	21.8694	78.5235	79.7839	82.8941
1	0.795	0.798	0.803	0.945	0.933	0.967	1.2	1.253	1.128	2.016	2.029	1.996	4.215	3.691	3.72			1	-0.0654772	-0.0163693	0.0654772	2.38992	2.19349	2.75004	6.56409	7.43166	5.3855	19.9214	20.1342	19.594	55.9175	47.34	47.8147
1.25	0.794	0.803	0.804	0.963	0.957	0.993	1.247	1.293	1.185	1.977	1.98	1.929	2.655	2.178	2.155			1.25	-0.0818465	0.0654772	0.0818465	2.68456	2.58635	3.17564	7.33344	8.08643	6.31855	19.283	19.3321	18.4973	30.3814	22.5733	22.1968
1.5	0.796	0.803	0.806	0.98	0.975	1.01	1.282	1.322	1.232	2.02	1.962	1.905	1.746	1.476	1.49			1.5	-0.0491079	0.0654772	0.114585	2.96284	2.881	3.45392	7.90637	8.56114	7.0879	19.9869	19.0375	18.1044	15.5017	11.082	11.3112
1.75	0.797	0.803	0.806	0.996	0.988	1.021	1.307	1.348	1.273	2.113	1.962	1.907	1.317	1.199	1.255			1.75	-0.0327386	0.0654772	0.114585	3.22475	3.0938	3.63398	8.3156	8.98674	7.75904	21.5092	19.0375	18.1372	8.47929	6.54772	7.4644
2	0.798	0.807	0.805	1.012	0.996	1.03	1.329	1.367	1.304	2.171	1.984	1.919	1.143	1.086	1.155			2	-0.0163693	0.130954	0.0982157	3.48666	3.22475	3.78131	8.67572	9.29776	8.26649	22.4587	19.3976	18.3336	5.63104	4.69799	5.82747
2.25	0.8	0.805	0.806	1.026	1.002	1.036	1.341	1.375	1.326	2.187	2.007	1.937	1.049	1.015	1.105			2.25	0.0163693	0.0982157	0.114585	3.71583	3.32297	3.87952	8.87216	9.42871	8.62662	22.7206	19.7741	18.6283	4.09232	3.53577	5.009
2.5	0.802	0.809	0.808	1.028	1.002	1.039	1.359	1.383	1.335	2.205	2.021	1.98	0.998	0.975	1.066			2.5	0.0491079	0.163693	0.147324	3.74857	3.32297	3.92863	9.1668	9.55967	8.77394	23.0152	20.0033	19.3321	3.25749	2.881	4.3706
2.75	0.804	0.81	0.809	1.028	1.001	1.038	1.371	1.384	1.343	2.235	2.033	2.009	0.963	0.953	1.021			2.75	0.0818465	0.180062	0.163693	3.74857	3.3066	3.91226	9.36323	9.57604	8.90489	23.5063	20.1997	19.8068	2.68456	2.52087	3.63398
3	0.805	0.81	0.812	1.029	0.998	1.038	1.374	1.381	1.345	2.232	2.033	2.022	0.941	0.938	0.996			3	0.0982157	0.180062	0.212801	3.76494	3.25749	3.91226	9.41234	9.52693	8.93763	23.4572	20.1997	20.0196	2.32444	2.27533	3.22475
3.25	0.807	0.813	0.815	1.028	0.994	1.033	1.369	1.38	1.345	2.253	2.035	2.027	0.925	0.925	0.972			3.25	0.130954	0.22917	0.261909	3.74857	3.19201	3.83041	9.3305	9.51056	8.93763	23.8009	20.2324	20.1015	2.06253	2.06253	2.83189
3.5	0.811	0.813	0.815	1.025	0.988	1.028	1.37	1.37	1.344	2.252	2.042	2.025	0.917	0.914	0.97			3.5	0.196431	0.22917	0.261909	3.69946	3.0938	3.74857	9.34687	9.34687	8.92126	23.7846	20.347	20.0688	1.93158	1.88247	2.79915
3.75	0.811	0.815	0.817	1.022	0.983	1.024	1.365	1.357	1.337	2.246	2.043	2.031	0.91	0.913	0.963			3.75	0.196431	0.261909	0.294647	3.65035	3.01195	3.68309	9.26502	9.13406	8.80668	23.6864	20.3634	20.167	1.81699	1.8661	2.68456
4	0.811	0.816	0.82	1.015	0.979	1.022	1.361	1.35	1.331	2.241	2.022	2.007	0.908	0.918	0.96			4	0.196431	0.278278	0.343755	3.53577	2.94647	3.65035	9.19954	9.01948	8.70846	23.6045	20.0196	19.7741	1.78425	1.94795	2.63546
4.25	0.814	0.817	0.821	1.009	0.976	1.018	1.351	1.338	1.319	2.235	2.002	1.982	0.904	0.913	0.951			4.25	0.245539	0.294647	0.360124	3.43755	2.89736	3.58487	9.03585	8.82305	8.51203	23.5063	19.6923	19.3649	1.71878	1.8661	2.48813
4.5	0.813	0.819	0.822	1.004	0.974	1.012	1.343	1.331	1.311	2.21	1.977	1.961	0.906	0.908	0.95			4.5	0.22917	0.327386	0.376494	3.3557	2.86463	3.48666	8.90489	8.70846	8.38108	23.0971	19.283	19.0211	1.75151	1.78425	2.47176
4.75	0.815	0.819	0.822	1	0.972	1.007	1.335	1.322	1.3	2.19	1.948	1.936	0.901	0.909	0.954			4.75	0.261909	0.327386	0.376494	3.29023	2.83189	3.40481	8.77394	8.56114	8.20101	22.7697	18.8083	18.6119	1.66967	1.80062	2.53724
5	0.818	0.822	0.827	0.992	0.974	1.004	1.326	1.315	1.291	2.167	1.921	1.91	0.9	0.903	0.958			5	0.311017	0.376494	0.45834	3.15927	2.86463	3.3557	8.62662	8.44655	8.05369	22.3932	18.3663	18.1863	1.6533	1.70241	2.60272
5.25	0.819	0.823	0.826	0.987	0.974	1.005	1.322	1.309	1.285	2.123	1.894	1.884	0.898	0.906	0.956			5.25	0.327386	0.392863	0.441971	3.07743	2.86463	3.37207	8.56114	8.34834	7.95548	21.6729	17.9244	17.7607	1.62056	1.75151	2.56998
5.5	0.817	0.823	0.826	0.986	0.974	1.009	1.314	1.299	1.278	2.104	1.869	1.869	0.896	0.9	0.953			5.5	0.294647	0.392863	0.441971	3.06106	2.86463	3.43755	8.43018	8.18465	7.84089	21.3619	17.5151	17.5151	1.58782	1.6533	2.52087
5.75	0.817	0.823	0.827	0.983	0.977	1.009	1.311	1.293	1.282	2.079	1.858	1.847	0.894	0.899	0.95			5.75	0.294647	0.392863	0.45834	3.01195	2.91373	3.43755	8.38108	8.08643	7.90637	20.9527	17.3351	17.155	1.55508	1.63693	2.47176
6	0.819	0.823	0.827	0.98	0.978	1.008	1.305	1.291	1.28	2.056	1.844	1.828	0.892	0.896	0.948			6	0.327386	0.392863	0.45834	2.96284	2.9301	3.42118	8.28286	8.05369	7.87363	20.5762	17.1059	16.844	1.52234	1.58782	2.43902
6.25	0.82	0.824	0.829	0.977	0.977	1.011	1.301	1.288	1.278	2.043	1.828	1.812	0.889	0.892	0.946			6.25	0.343755	0.409232	0.491079	2.91373	2.91373	3.47029	8.21738	8.00458	7.84089	20.3634	16.844	16.5821	1.47324	1.52234	2.40629
6.5	0.823	0.826	0.832	0.978	0.979	1.01	1.293	1.281	1.275	2.02	1.811	1.795	0.89	0.896	0.943			6.5	0.392863	0.441971	0.540187	2.9301	2.94647	3.45392	8.08643	7.89	7.79178	19.9869	16.5657	16.3038	1.48961	1.58782	2.35718
6.75	0.821	0.826	0.831	0.976	0.982	1.011	1.289	1.279	1.276	2.001	1.801	1.778	0.888	0.897	0.94			6.75	0.360124	0.441971	0.523817	2.89736	2.99558	3.47029	8.02095	7.85726	7.80815	19.6759	16.402	16.0255	1.45687	1.60419	2.30807
7	0.823	0.826	0.833	0.977	0.98	1.01	1.285	1.275	1.281	1.989	1.791	1.764	0.888	0.891	0.937			7	0.392863	0.441971	0.556556	2.91373	2.96284	3.45392	7.95548	7.79178	7.89	19.4795	16.2383	15.7964	1.45687	1.50597	2.25896
7.25	0.822	0.828	0.832	0.974	0.979	1.011	1.287	1.276	1.277	1.984	1.782	1.748	0.886	0.885	0.934			7.25	0.376494	0.474709	0.540187	2.86463	2.94647	3.47029	7.98821	7.80815	7.82452	19.3976	16.091	15.5345	1.42413	1.40776	2.20985
7.5	0.824	0.827	0.834	0.976	0.98	1.01	1.28	1.274	1.279	1.976	1.77	1.736	0.886	0.885	0.934			7.5	0.409232	0.45834	0.572925	2.89736	2.96284	3.45392	7.87363	7.77541	7.85726	19.2667	15.8946	15.338	1.42413	1.40776	2.20985
7.75	0.825	0.83	0.836	0.974	0.979	1.012	1.273	1.271	1.279	1.972	1.764	1.727	0.883	0.884	0.933			7.75	0.425602	0.507448	0.605664	2.86463	2.94647	3.48666	7.75904	7.72631	7.85726	19.2012	15.7964	15.1907	1.37502	1.39139	2.19349
8	0.827	0.832	0.837	0.976	0.98	1.011	1.266	1.268	1.278	1.949	1.756	1.724	0.886	0.883	0.934			8	0.45834	0.540187	0.622033	2.89736	2.96284	3.47029	7.64446	7.6772	7.84089	18.8247	15.6654	15.1416	1.42413	1.37502	2.20985
8.25	0.827	0.833	0.837	0.975	0.976	1.008	1.265	1.268	1.275	1.946	1.744	1.709	0.885	0.88	0.93			8.25	0.45834	0.556556	0.622033	2.881	2.89736	3.42118	7.62809	7.6772	7.79178	18.7756	15.469	14.8961	1.40776	1.32591	2.14438
8.5	0.829	0.834	0.839	0.974	0.974	1.008	1.268	1.267	1.276	1.939	1.738	1.705	0.885	0.88	0.93			8.5	0.491079	0.572925	0.654772	2.86463	2.86463	3.42118	7.6772	7.66083	7.80815	18.661	15.3708	14.8306	1.40776	1.32591	2.14438
8.75	0.828	0.834	0.838	0.974	0.972	1.005	1.268	1.264	1.274	1.927	1.735	1.701	0.883	0.88	0.929			8.75	0.474709	0.572925	0.638402	2.86463	2.83189	3.37207	7.6772	7.61172	7.77541	18.4646	15.3217	14.7651	1.37502	1.32591	2.12801
9	0.829	0.833	0.837	0.972	0.971	1.004	1.265	1.258	1.275	1.924	1.735	1.692	0.883	0.881	0.927			9	0.491079	0.556556	0.622033	2.83189	2.81552	3.3557	7.62809	7.5135	7.79178	18.4155	15.3217	14.6178	1.37502	1.34228	2.09527
9.25	0.83	0.834	0.836	0.972	0.97	1.003	1.261	1.257	1.272	1.918	1.726	1.685	0.884	0.882	0.925			9.25	0.507448	0.572925	0.605664	2.83189	2.79915	3.33934	7.56261	7.49714	7.74267	18.3172	15.1743	14.5032	1.39139	1.35865	2.06253
9.5	0.831	0.837	0.841	0.971	0.969	0.999	1.258	1.256	1.272	1.908	1.716	1.677	0.883	0.881	0.925			9.5	0.523817	0.622033	0.68751	2.81552	2.78278	3.27386	7.5135	7.48077	7.74267	18.1535	15.0106	14.3722	1.37502	1.34228	2.06253
9.75	0.832	0.836	0.84	0.97	0.968	0.998	1.256	1.249	1.264	1.882	1.707	1.671	0.885	0.882	0.924			9.75	0.540187	0.605664	0.671141	2.79915	2.76641	3.25749	7.48077	7.36618	7.61172	17.7279	14.8633	14.274	1.40776	1.35865	2.04616
10	0.831	0.839	0.841	0.97	0.966	0.999	1.255	1.245	1.26	1.876	1.706	1.667	0.885	0.881	0.927			10	0.523817	0.654772	0.68751	2.79915	2.73367	3.27386	7.4644	7.3007	7.54624	17.6297	14.8469	14.2085	1.40776	1.34228	2.09527
10.25	0.83	0.834	0.842	0.97	0.965	0.998	1.253	1.241	1.254	1.869	1.693	1.658	0.884	0.882	0.926			10.25	0.507448	0.572925	0.70388	2.79915	2.7173	3.25749	7.43166	7.23523	7.44803	17.5151	14.6341	14.0612	1.39139	1.35865	2.0789
10.5	0.833	0.839	0.845	0.969	0.965	0.995	1.255	1.24	1.251	1.864	1.685	1.649	0.886	0.882	0.927			10.5	0.556556	0.654772	0.752987	2.78278	2.7173	3.20838	7.4644	7.21886	7.39892	17.4333	14.5032	13.9139	1.42413	1.35865	2.09527
10.75	0.834	0.839	0.844	0.966	0.963	0.993	1.246	1.235	1.247	1.843	1.676	1.643	0.889	0.881	0.927			10.75	0.572925	0.654772	0.736618	2.73367	2.68456	3.17564	7.31707	7.13701	7.33344	17.0895	14.3559	13.8157	1.47324	1.34228	2.09527
11	0.835	0.839	0.843	0.963	0.961	0.993	1.24	1.23	1.243	1.83	1.676	1.634	0.887	0.882	0.928			11	0.589294	0.654772	0.720249	2.68456	2.65183	3.17564	7.21886	7.05516	7.26797	16.8767	14.3559	13.6684	1.4405	1.35865	2.11164
11.25	0.834	0.839	0.842	0.962	0.959	0.988	1.238	1.224	1.238	1.815	1.666	1.625	0.887	0.882	0.928			11.25	0.572925	0.654772	0.70388	2.66819	2.61909	3.0938	7.18612	6.95695	7.18612	16.6312	14.1922	13.521	1.4405	1.35865	2.11164
11.5	0.834	0.84	0.843	0.961	0.957	0.989	1.231	1.226	1.234	1.812	1.659	1.618	0.89	0.884	0.93			11.5	0.572925	0.671141	0.720249	2.65183	2.58635	3.11017	7.07153	6.98969	7.12064	16.5821	14.0776	13.4064	1.48961	1.39139	2.14438
11.75	0.834	0.84	0.843	0.962	0.957	0.986	1.226	1.221	1.231	1.803	1.648	1.608	0.889	0.883	0.93			11.75	0.572925	0.671141	0.720249	2.66819	2.58635	3.06106	6.98969	6.90784	7.07153	16.4348	13.8975	13.2428	1.47324	1.37502	2.14438
12	0.832	0.841	0.844	0.961	0.959	0.986	1.226	1.215	1.227	1.794	1.638	1.606	0.887	0.885	0.931			12	0.540187	0.68751	0.736618	2.65183	2.61909	3.06106	6.98969	6.80963	7.00606	16.2874	13.7338	13.21	1.4405	1.40776	2.16075
12.25	0.835	0.843	0.844	0.961	0.96	0.988	1.226	1.211	1.224	1.791	1.632	1.601	0.889	0.887	0.931			12.25	0.589294	0.720249	0.736618	2.65183	2.63546	3.0938	6.98969	6.74415	6.95695	16.2383	13.6356	13.1282	1.47324	1.4405	2.16075
12.5	0.837	0.844	0.847	0.961	0.959	0.987	1.223	1.206	1.224	1.772	1.62	1.59	0.892	0.888	0.935			12.5	0.622033	0.736618	0.785726	2.65183	2.61909	3.07743	6.94058	6.6623	6.95695	15.9273	13.4392	12.9481	1.52234	1.45687	2.22622
12.75	0.836	0.844	0.846	0.959	0.957	0.985	1.214	1.206	1.218	1.758	1.612	1.582	0.891	0.887	0.935			12.75	0.605664	0.736618	0.769357	2.61909	2.58635	3.04469	6.79326	6.6623	6.85873	15.6982	13.3082	12.8172	1.50597	1.4405	2.22622
13	0.833	0.844	0.847	0.958	0.958	0.984	1.211	1.199	1.215	1.753	1.605	1.571	0.891	0.889	0.937			13	0.556556	0.736618	0.785726	2.60272	2.60272	3.02832	6.74415	6.54772	6.80963	15.6163	13.1936	12.6371	1.50597	1.47324	2.25896
13.25	0.838	0.845	0.847	0.958	0.957	0.984	1.209	1.199	1.211	1.745	1.603	1.562	0.891	0.892	0.936			13.25	0.638402	0.752987	0.785726	2.60272	2.58635	3.02832	6.71141	6.54772	6.74415	15.4853	13.1609	12.4898	1.50597	1.52234	2.24259
13.5	0.835	0.846	0.846	0.957	0.955	0.985	1.208	1.197	1.209	1.739	1.589	1.559	0.892	0.893	0.939			13.5	0.589294	0.769357	0.769357	2.58635	2.55361	3.04469	6.69504	6.51498	6.71141	15.3871	12.9317	12.4407	1.52234	1.53871	2.2917
13.75	0.836	0.845	0.847	0.959	0.955	0.983	1.208	1.196	1.209	1.725	1.584	1.551	0.894	0.897	0.937			13.75	0.605664	0.752987	0.785726	2.61909	2.55361	3.01195	6.69504	6.49861	6.71141	15.158	12.8499	12.3097	1.55508	1.60419	2.25896
14	0.837	0.846	0.85	0.958	0.955	0.983	1.207	1.195	1.204	1.723	1.577	1.549	0.893	0.9	0.939			14	0.622033	0.769357	0.834834	2.60272	2.55361	3.01195	6.67867	6.48224	6.62956	15.1252	12.7353	12.277	1.53871	1.6533	2.2917
14.25	0.838	0.846	0.848	0.957	0.956	0.983	1.206	1.193	1.202	1.725	1.57	1.544	0.894	0.904	0.942			14.25	0.638402	0.769357	0.802095	2.58635	2.56998	3.01195	6.6623	6.4495	6.59682	15.158	12.6207	12.1951	1.55508	1.71878	2.34081
14.5	0.838	0.846	0.851	0.956	0.956	0.981	1.205	1.191	1.202	1.717	1.56	1.537	0.895	0.907	0.945			14.5	0.638402	0.769357	0.851203	2.56998	2.56998	2.97921	6.64593	6.41676	6.59682	15.027	12.457	12.0805	1.57145	1.76788	2.38992
14.75	0.84	0.847	0.851	0.958	0.956	0.98	1.2	1.192	1.197	1.713	1.56	1.529	0.896	0.909	0.95			14.75	0.671141	0.785726	0.851203	2.60272	2.56998	2.96284	6.56409	6.43313	6.51498	14.9615	12.457	11.9496	1.58782	1.80062	2.47176
15	0.838	0.848	0.852	0.957	0.953	0.98	1.196	1.188	1.196	1.705	1.55	1.518	0.896	0.909	0.952			15	0.638402	0.802095	0.867572	2.58635	2.52087	2.96284	6.49861	6.36765	6.49861	14.8306	12.2933	11.7695	1.58782	1.80062	2.5045

## Sheet: Fig2B
			T20-DAAO NLS-HyPer ratio																	T20-DAAO NES-HyPer7 oxidation percentage
		Time (h)	L-Ala			2.5 mM D-Ala			5 mM D-Ala			10 mM D-Ala			400 µM H2O2				Time (h)	L-Ala			2.5 mM D-Ala			5 mM D-Ala			10 mM D-Ala			400 µM H2O2
		0	0.931	0.9	0.949	0.876	0.92	0.892	0.906	0.877	1.024	0.931	0.865	0.908	4.787	5.497	4.308		0	0.0926354793886059+U5:AI62	-0.625289	0.509495	-1.1811	-0.162112	-0.81056	-0.486336	-1.15794	2.24641	0.0926355	-1.43585	-0.440019	89.3932	105.836	78.3001
		0.25	1.007	0.999	0.992	0.97	0.998	1.015	1.004	1.021	0.98	0.978	1.01	1.109	5.318	5.275	5.143		0.25	1.85271	1.66744	1.50533	0.995831	1.64428	2.03798	1.78323	2.17693	1.22742	1.1811	1.92219	4.21491	101.691	100.695	97.6378
		0.5	1.048	1.053	1.032	1.023	1.044	1.031	1.073	1.058	1.032	1.121	1.056	1.132	5.003	4.704	4.801		0.5	2.80222	2.91802	2.43168	2.22325	2.70959	2.40852	3.38119	3.03381	2.43168	4.49282	2.98749	4.74757	94.3956	87.4711	89.7175
		0.75	1.058	1.066	1.042	1.043	1.058	1.051	1.087	1.075	1.05	1.139	1.084	1.127	4.736	3.782	4.417		0.75	3.03381	3.21908	2.66327	2.68643	3.03381	2.8717	3.70542	3.42751	2.84854	4.90968	3.63594	4.63177	88.2121	66.1186	80.8245
		1	1.067	1.076	1.05	1.051	1.066	1.061	1.098	1.089	1.065	1.147	1.098	1.134	4.11	1.643	2.438		1	3.24224	3.45067	2.84854	2.8717	3.21908	3.10329	3.96017	3.75174	3.19592	5.09495	3.96017	4.79389	73.7147	16.5818	34.9931
		1.25	1.072	1.082	1.058	1.059	1.074	1.066	1.103	1.099	1.08	1.147	1.106	1.142	2.343	1.231	1.364		1.25	3.35804	3.58962	3.03381	3.05697	3.40435	3.21908	4.07596	3.98333	3.54331	5.09495	4.14544	4.97916	32.793	7.0403	10.1204
		1.5	1.073	1.083	1.067	1.064	1.079	1.069	1.106	1.1	1.087	1.153	1.111	1.147	1.454	1.167	1.22		1.5	3.38119	3.61278	3.24224	3.17277	3.52015	3.28856	4.14544	4.00648	3.70542	5.2339	4.26123	5.09495	12.2047	5.55813	6.78555
		1.75	1.076	1.085	1.072	1.068	1.082	1.077	1.111	1.107	1.091	1.157	1.117	1.159	1.277	1.154	1.191		1.75	3.45067	3.6591	3.35804	3.2654	3.58962	3.47383	4.26123	4.1686	3.79805	5.32654	4.40019	5.37286	8.1056	5.25706	6.11394
		2	1.08	1.089	1.075	1.069	1.083	1.077	1.117	1.114	1.1	1.159	1.12	1.166	1.233	1.159	1.191		2	3.54331	3.75174	3.42751	3.28856	3.61278	3.47383	4.40019	4.33071	4.00648	5.37286	4.46966	5.53497	7.08661	5.37286	6.11394
		2.25	1.082	1.094	1.076	1.071	1.087	1.079	1.116	1.114	1.102	1.161	1.119	1.169	1.226	1.169	1.192		2.25	3.58962	3.86753	3.45067	3.33488	3.70542	3.52015	4.37703	4.33071	4.0528	5.41918	4.4465	5.60445	6.9245	5.60445	6.1371
		2.5	1.084	1.094	1.079	1.073	1.088	1.084	1.116	1.114	1.102	1.16	1.121	1.17	1.24	1.173	1.198		2.5	3.63594	3.86753	3.52015	3.38119	3.72858	3.63594	4.37703	4.33071	4.0528	5.39602	4.49282	5.62761	7.24873	5.69708	6.27605
		2.75	1.087	1.092	1.082	1.069	1.086	1.083	1.111	1.114	1.1	1.16	1.122	1.168	1.233	1.182	1.195		2.75	3.70542	3.82121	3.58962	3.28856	3.68226	3.61278	4.26123	4.33071	4.00648	5.39602	4.51598	5.58129	7.08661	5.90551	6.20658
		3	1.086	1.092	1.082	1.066	1.083	1.079	1.108	1.109	1.1	1.154	1.117	1.161	1.239	1.179	1.196		3	3.68226	3.82121	3.58962	3.21908	3.61278	3.52015	4.19176	4.21491	4.00648	5.25706	4.40019	5.41918	7.22557	5.83604	6.22974
		3.25	1.089	1.096	1.083	1.063	1.077	1.076	1.107	1.105	1.095	1.151	1.114	1.156	1.226	1.187	1.197		3.25	3.75174	3.91385	3.61278	3.14961	3.47383	3.45067	4.1686	4.12228	3.89069	5.18759	4.33071	5.30338	6.9245	6.02131	6.25289
		3.5	1.088	1.097	1.083	1.059	1.072	1.067	1.099	1.098	1.091	1.148	1.109	1.15	1.219	1.188	1.19		3.5	3.72858	3.93701	3.61278	3.05697	3.35804	3.24224	3.98333	3.96017	3.79805	5.11811	4.21491	5.16443	6.76239	6.04447	6.09078
		3.75	1.09	1.097	1.084	1.054	1.067	1.063	1.096	1.092	1.084	1.139	1.109	1.147	1.233	1.187	1.192		3.75	3.7749	3.93701	3.63594	2.94118	3.24224	3.14961	3.91385	3.82121	3.63594	4.90968	4.21491	5.09495	7.08661	6.02131	6.1371
		4	1.091	1.099	1.086	1.05	1.062	1.061	1.094	1.09	1.08	1.132	1.102	1.141	1.227	1.183	1.195		4	3.79805	3.98333	3.68226	2.84854	3.12645	3.10329	3.86753	3.7749	3.54331	4.74757	4.0528	4.956	6.94766	5.92867	6.20658
		4.25	1.085	1.096	1.084	1.045	1.059	1.057	1.092	1.087	1.079	1.125	1.096	1.133	1.224	1.191	1.196		4.25	3.6591	3.91385	3.63594	2.73275	3.05697	3.01065	3.82121	3.70542	3.52015	4.58546	3.91385	4.77073	6.87818	6.11394	6.22974
		4.5	1.086	1.095	1.084	1.044	1.059	1.056	1.09	1.086	1.077	1.12	1.093	1.126	1.234	1.19	1.205		4.5	3.68226	3.89069	3.63594	2.70959	3.05697	2.98749	3.7749	3.68226	3.47383	4.46966	3.84437	4.60862	7.10977	6.09078	6.43817
		4.75	1.083	1.091	1.079	1.044	1.058	1.055	1.092	1.084	1.075	1.115	1.089	1.123	1.228	1.182	1.209		4.75	3.61278	3.79805	3.52015	2.70959	3.03381	2.96434	3.82121	3.63594	3.42751	4.35387	3.75174	4.53914	6.97082	5.90551	6.5308
		5	1.082	1.091	1.08	1.041	1.056	1.052	1.09	1.081	1.073	1.112	1.083	1.121	1.226	1.19	1.222		5	3.58962	3.79805	3.54331	2.64011	2.98749	2.89486	3.7749	3.56647	3.38119	4.28439	3.61278	4.49282	6.9245	6.09078	6.83187
		5.25	1.079	1.092	1.078	1.041	1.058	1.054	1.088	1.081	1.075	1.107	1.081	1.123	1.228	1.203	1.228		5.25	3.52015	3.82121	3.49699	2.64011	3.03381	2.94118	3.72858	3.56647	3.42751	4.1686	3.56647	4.53914	6.97082	6.39185	6.97082
		5.5	1.079	1.089	1.078	1.04	1.058	1.058	1.09	1.08	1.076	1.106	1.081	1.123	1.233	1.211	1.233		5.5	3.52015	3.75174	3.49699	2.61695	3.03381	3.03381	3.7749	3.54331	3.45067	4.14544	3.56647	4.53914	7.08661	6.57712	7.08661
		5.75	1.078	1.088	1.081	1.042	1.057	1.057	1.09	1.084	1.077	1.106	1.08	1.12	1.238	1.213	1.232		5.75	3.49699	3.72858	3.56647	2.66327	3.01065	3.01065	3.7749	3.63594	3.47383	4.14544	3.54331	4.46966	7.20241	6.62344	7.06346
		6	1.077	1.088	1.079	1.045	1.06	1.06	1.089	1.086	1.078	1.106	1.079	1.119	1.229	1.216	1.233		6	3.47383	3.72858	3.52015	2.73275	3.08013	3.08013	3.75174	3.68226	3.49699	4.14544	3.52015	4.4465	6.99398	6.69291	7.08661
		6.25	1.073	1.086	1.076	1.046	1.063	1.061	1.088	1.089	1.08	1.106	1.078	1.123	1.235	1.219	1.237		6.25	3.38119	3.68226	3.45067	2.75591	3.14961	3.10329	3.72858	3.75174	3.54331	4.14544	3.49699	4.53914	7.13293	6.76239	7.17925
		6.5	1.073	1.086	1.078	1.046	1.062	1.061	1.091	1.085	1.081	1.106	1.078	1.12	1.254	1.221	1.237		6.5	3.38119	3.68226	3.49699	2.75591	3.12645	3.10329	3.79805	3.6591	3.56647	4.14544	3.49699	4.46966	7.57295	6.80871	7.17925
		6.75	1.071	1.087	1.077	1.044	1.065	1.06	1.091	1.087	1.085	1.102	1.081	1.122	1.244	1.221	1.24		6.75	3.33488	3.70542	3.47383	2.70959	3.19592	3.08013	3.79805	3.70542	3.6591	4.0528	3.56647	4.51598	7.34136	6.80871	7.24873
		7	1.069	1.085	1.075	1.045	1.062	1.061	1.093	1.09	1.082	1.105	1.081	1.125	1.248	1.227	1.241		7	3.28856	3.6591	3.42751	2.73275	3.12645	3.10329	3.84437	3.7749	3.58962	4.12228	3.56647	4.58546	7.434	6.94766	7.27189
		7.25	1.069	1.084	1.074	1.044	1.065	1.063	1.09	1.09	1.086	1.107	1.083	1.124	1.25	1.226	1.243		7.25	3.28856	3.63594	3.40435	2.70959	3.19592	3.14961	3.7749	3.7749	3.68226	4.1686	3.61278	4.5623	7.48031	6.9245	7.3182
		7.5	1.069	1.084	1.072	1.044	1.064	1.062	1.089	1.091	1.087	1.107	1.083	1.126	1.252	1.226	1.244		7.5	3.28856	3.63594	3.35804	2.70959	3.17277	3.12645	3.75174	3.79805	3.70542	4.1686	3.61278	4.60862	7.52663	6.9245	7.34136
		7.75	1.07	1.084	1.074	1.046	1.066	1.063	1.088	1.091	1.09	1.107	1.084	1.124	1.25	1.227	1.249		7.75	3.31172	3.63594	3.40435	2.75591	3.21908	3.14961	3.72858	3.79805	3.7749	4.1686	3.63594	4.5623	7.48031	6.94766	7.45716
		8	1.066	1.086	1.072	1.046	1.068	1.065	1.09	1.092	1.086	1.107	1.084	1.125	1.242	1.222	1.247		8	3.21908	3.68226	3.35804	2.75591	3.2654	3.19592	3.7749	3.82121	3.68226	4.1686	3.63594	4.58546	7.29504	6.83187	7.41084
		8.25	1.066	1.087	1.071	1.046	1.066	1.063	1.089	1.093	1.086	1.108	1.085	1.126	1.239	1.218	1.248		8.25	3.21908	3.70542	3.33488	2.75591	3.21908	3.14961	3.75174	3.84437	3.68226	4.19176	3.6591	4.60862	7.22557	6.73923	7.434
		8.5	1.066	1.087	1.073	1.046	1.067	1.061	1.088	1.089	1.085	1.107	1.085	1.128	1.239	1.218	1.248		8.5	3.21908	3.70542	3.38119	2.75591	3.24224	3.10329	3.72858	3.75174	3.6591	4.1686	3.6591	4.65493	7.22557	6.73923	7.434
		8.75	1.069	1.086	1.074	1.045	1.065	1.062	1.086	1.091	1.084	1.108	1.085	1.125	1.235	1.218	1.243		8.75	3.28856	3.68226	3.40435	2.73275	3.19592	3.12645	3.68226	3.79805	3.63594	4.19176	3.6591	4.58546	7.13293	6.73923	7.3182
		9	1.065	1.085	1.071	1.047	1.065	1.059	1.088	1.089	1.085	1.105	1.083	1.124	1.229	1.216	1.248		9	3.19592	3.6591	3.33488	2.77906	3.19592	3.05697	3.72858	3.75174	3.6591	4.12228	3.61278	4.5623	6.99398	6.69291	7.434
		9.25	1.062	1.087	1.072	1.047	1.063	1.06	1.089	1.088	1.084	1.105	1.081	1.123	1.224	1.218	1.25		9.25	3.12645	3.70542	3.35804	2.77906	3.14961	3.08013	3.75174	3.72858	3.63594	4.12228	3.56647	4.53914	6.87818	6.73923	7.48031
		9.5	1.06	1.086	1.071	1.048	1.061	1.062	1.088	1.088	1.082	1.106	1.081	1.125	1.224	1.22	1.249		9.5	3.08013	3.68226	3.33488	2.80222	3.10329	3.12645	3.72858	3.72858	3.58962	4.14544	3.56647	4.58546	6.87818	6.78555	7.45716
		9.75	1.063	1.086	1.07	1.046	1.061	1.061	1.089	1.089	1.082	1.108	1.08	1.126	1.227	1.217	1.252		9.75	3.14961	3.68226	3.31172	2.75591	3.10329	3.10329	3.75174	3.75174	3.58962	4.19176	3.54331	4.60862	6.94766	6.71607	7.52663
		10	1.063	1.085	1.07	1.047	1.061	1.062	1.088	1.09	1.08	1.106	1.08	1.124	1.222	1.219	1.258		10	3.14961	3.6591	3.31172	2.77906	3.10329	3.12645	3.72858	3.7749	3.54331	4.14544	3.54331	4.5623	6.83187	6.76239	7.66559
		10.25	1.062	1.085	1.069	1.047	1.06	1.062	1.09	1.088	1.079	1.106	1.08	1.122	1.217	1.215	1.258		10.25	3.12645	3.6591	3.28856	2.77906	3.08013	3.12645	3.7749	3.72858	3.52015	4.14544	3.54331	4.51598	6.71607	6.66975	7.66559
		10.5	1.061	1.084	1.067	1.047	1.063	1.061	1.088	1.088	1.077	1.105	1.077	1.123	1.211	1.213	1.257		10.5	3.10329	3.63594	3.24224	2.77906	3.14961	3.10329	3.72858	3.72858	3.47383	4.12228	3.47383	4.53914	6.57712	6.62344	7.64243
		10.75	1.06	1.085	1.065	1.046	1.061	1.064	1.086	1.09	1.079	1.106	1.08	1.12	1.208	1.211	1.255		10.75	3.08013	3.6591	3.19592	2.75591	3.10329	3.17277	3.68226	3.7749	3.52015	4.14544	3.54331	4.46966	6.50764	6.57712	7.59611
		11	1.059	1.085	1.064	1.045	1.064	1.065	1.088	1.085	1.079	1.107	1.081	1.118	1.207	1.211	1.255		11	3.05697	3.6591	3.17277	2.73275	3.17277	3.19592	3.72858	3.6591	3.52015	4.1686	3.56647	4.42334	6.48448	6.57712	7.59611
		11.25	1.061	1.086	1.067	1.048	1.064	1.068	1.088	1.087	1.081	1.104	1.079	1.12	1.207	1.209	1.254		11.25	3.10329	3.68226	3.24224	2.80222	3.17277	3.2654	3.72858	3.70542	3.56647	4.09912	3.52015	4.46966	6.48448	6.5308	7.57295
		11.5	1.06	1.088	1.069	1.048	1.064	1.068	1.086	1.088	1.083	1.105	1.08	1.122	1.202	1.205	1.254		11.5	3.08013	3.72858	3.28856	2.80222	3.17277	3.2654	3.68226	3.72858	3.61278	4.12228	3.54331	4.51598	6.36869	6.43817	7.57295
		11.75	1.06	1.087	1.069	1.049	1.066	1.07	1.089	1.09	1.084	1.102	1.081	1.123	1.199	1.205	1.251		11.75	3.08013	3.70542	3.28856	2.82538	3.21908	3.31172	3.75174	3.7749	3.63594	4.0528	3.56647	4.53914	6.29921	6.43817	7.50347
		12	1.058	1.087	1.066	1.051	1.069	1.07	1.092	1.089	1.084	1.101	1.082	1.124	1.196	1.204	1.252		12	3.03381	3.70542	3.21908	2.8717	3.28856	3.31172	3.82121	3.75174	3.63594	4.02964	3.58962	4.5623	6.22974	6.41501	7.52663
		12.25	1.057	1.086	1.066	1.051	1.071	1.073	1.089	1.092	1.085	1.102	1.084	1.124	1.193	1.206	1.251		12.25	3.01065	3.68226	3.21908	2.8717	3.33488	3.38119	3.75174	3.82121	3.6591	4.0528	3.63594	4.5623	6.16026	6.46132	7.50347
		12.5	1.056	1.086	1.064	1.052	1.073	1.077	1.092	1.091	1.087	1.104	1.085	1.126	1.198	1.206	1.251		12.5	2.98749	3.68226	3.17277	2.89486	3.38119	3.47383	3.82121	3.79805	3.70542	4.09912	3.6591	4.60862	6.27605	6.46132	7.50347
		12.75	1.056	1.087	1.064	1.053	1.071	1.076	1.091	1.093	1.085	1.107	1.084	1.127	1.196	1.206	1.254		12.75	2.98749	3.70542	3.17277	2.91802	3.33488	3.45067	3.79805	3.84437	3.6591	4.1686	3.63594	4.63177	6.22974	6.46132	7.57295
		13	1.056	1.088	1.066	1.053	1.072	1.076	1.097	1.093	1.089	1.106	1.086	1.127	1.195	1.204	1.256		13	2.98749	3.72858	3.21908	2.91802	3.35804	3.45067	3.93701	3.84437	3.75174	4.14544	3.68226	4.63177	6.20658	6.41501	7.61927
		13.25	1.056	1.091	1.068	1.057	1.075	1.076	1.096	1.094	1.089	1.105	1.084	1.127	1.198	1.199	1.261		13.25	2.98749	3.79805	3.2654	3.01065	3.42751	3.45067	3.91385	3.86753	3.75174	4.12228	3.63594	4.63177	6.27605	6.29921	7.73506
		13.5	1.055	1.087	1.066	1.056	1.076	1.076	1.095	1.095	1.09	1.105	1.087	1.126	1.197	1.195	1.259		13.5	2.96434	3.70542	3.21908	2.98749	3.45067	3.45067	3.89069	3.89069	3.7749	4.12228	3.70542	4.60862	6.25289	6.20658	7.68874
		13.75	1.057	1.088	1.065	1.059	1.08	1.082	1.095	1.097	1.094	1.11	1.088	1.128	1.197	1.195	1.258		13.75	3.01065	3.72858	3.19592	3.05697	3.54331	3.58962	3.89069	3.93701	3.86753	4.23807	3.72858	4.65493	6.25289	6.20658	7.66559
		14	1.055	1.089	1.066	1.061	1.082	1.084	1.099	1.099	1.095	1.109	1.089	1.131	1.198	1.194	1.261		14	2.96434	3.75174	3.21908	3.10329	3.58962	3.63594	3.98333	3.98333	3.89069	4.21491	3.75174	4.72441	6.27605	6.18342	7.73506
		14.25	1.055	1.09	1.066	1.064	1.082	1.087	1.101	1.099	1.096	1.111	1.092	1.132	1.197	1.193	1.261		14.25	2.96434	3.7749	3.21908	3.17277	3.58962	3.70542	4.02964	3.98333	3.91385	4.26123	3.82121	4.74757	6.25289	6.16026	7.73506
		14.5	1.058	1.091	1.066	1.064	1.082	1.089	1.105	1.103	1.096	1.112	1.094	1.132	1.196	1.194	1.266		14.5	3.03381	3.79805	3.21908	3.17277	3.58962	3.75174	4.12228	4.07596	3.91385	4.28439	3.86753	4.74757	6.22974	6.18342	7.85086
		14.75	1.056	1.092	1.067	1.065	1.085	1.091	1.104	1.102	1.096	1.117	1.093	1.133	1.196	1.194	1.265		14.75	2.98749	3.82121	3.24224	3.19592	3.6591	3.79805	4.09912	4.0528	3.91385	4.40019	3.84437	4.77073	6.22974	6.18342	7.8277
		15	1.057	1.094	1.069	1.067	1.085	1.092	1.108	1.106	1.099	1.12	1.094	1.134	1.197	1.201	1.267		15	3.01065	3.86753	3.28856	3.24224	3.6591	3.82121	4.19176	4.14544	3.98333	4.46966	3.86753	4.79389	6.25289	6.34553	7.87402

## Sheet: Fig2C
		H2B-DAAO NLS-HyPer7 ratio																	H2B-DAAO NLS-HyPer7 oxidation percentage
		L-Ala			2.5 mM D-Ala			5 mM D-Ala			10 mM D-Ala			400 µM H2O2				Time (h)	L-Ala			2.5 mM D-Ala			5 mM D-Ala			10 mM D-Ala			400 µM H2O2
		0.847	0.843	0.85	0.813	0.872	0.873	0.805	0.852	0.843	0.849	0.841		5.658	4.637	5.768		0	0.564617	0.48097	0.627353	-0.146382	1.08741	1.10832	-0.313676	0.669176	0.48097	0.606441	0.439147		101.171	79.8202	103.471
		0.857	0.865	0.867	0.924	0.902	0.982	1.022	1.003	0.998	1.961	1.102		5.96	5.753	5.778		0.25	0.773735	0.941029	0.982852	2.17482	1.71476	3.3877	4.22417	3.82685	3.72229	23.8603	5.89711		107.486	103.158	103.68
		0.876	0.892	0.91	0.977	0.977	1.028	1.163	1.133	1.047	1.966	1.321		5.619	5.552	5.47		0.5	1.17106	1.50565	1.88206	3.28315	3.28315	4.34964	7.17273	6.54538	4.74697	23.9649	10.4768		100.355	98.9544	97.2396
		0.865	0.889	0.915	1.014	1.015	1.072	1.256	1.182	1.103	2.178	1.623		5.308	5.336	5.125		0.75	0.941029	1.44291	1.98662	4.05688	4.07779	5.26976	9.11752	7.57005	5.91803	28.3982	16.7921		93.8519	94.4375	90.0251
		0.867	0.896	0.924	1.043	1.056	1.106	1.35	1.233	1.167	2.291	1.734		4.766	5.178	4.741		1	0.982852	1.58929	2.17482	4.66332	4.93517	5.98076	11.0832	8.63655	7.25638	30.7612	19.1133		82.5178	91.1334	81.995
		0.874	0.903	0.933	1.069	1.092	1.129	1.419	1.273	1.221	2.325	1.782		4.04	5.04	4.293		1.25	1.12923	1.73568	2.36303	5.20703	5.688	6.46173	12.5261	9.47302	8.38561	31.4722	20.1171		67.3358	88.2476	72.6265
		0.876	0.908	0.937	1.087	1.119	1.145	1.471	1.301	1.263	2.335	1.804		3.298	4.93	3.793		1.5	1.17106	1.84023	2.44668	5.58344	6.25261	6.79632	13.6136	10.0586	9.26391	31.6813	20.5772		51.8193	85.9473	62.1706
		0.869	0.902	0.939	1.101	1.142	1.154	1.52	1.332	1.291	2.373	1.828		2.736	4.838	3.282		1.75	1.02468	1.71476	2.4885	5.8762	6.73358	6.98453	14.6382	10.7068	9.84944	32.476	21.079		40.0669	84.0234	51.4847
		0.857	0.894	0.936	1.109	1.164	1.164	1.57	1.366	1.32	2.449	1.875		2.387	4.721	2.814		2	0.773735	1.54747	2.42576	6.0435	7.19364	7.19364	15.6838	11.4178	10.4559	34.0652	22.0619		32.7687	81.5767	41.698
		0.847	0.889	0.937	1.117	1.181	1.177	1.624	1.397	1.346	2.533	1.954		2.153	4.622	2.407		2.25	0.564617	1.44291	2.44668	6.21079	7.54914	7.4655	16.813	12.0661	10.9996	35.8218	23.7139		27.8754	79.5065	33.187
		0.839	0.887	0.938	1.127	1.2	1.182	1.665	1.421	1.361	2.596	2.02		1.947	4.529	2.143		2.5	0.397323	1.40109	2.46759	6.41991	7.94647	7.57005	17.6704	12.568	11.3133	37.1393	25.0941		23.5675	77.5617	27.6662
		0.835	0.887	0.94	1.135	1.21	1.187	1.7	1.438	1.373	2.652	2.064		1.774	4.455	1.951		2.75	0.313676	1.40109	2.50941	6.5872	8.15558	7.67461	18.4023	12.9235	11.5642	38.3103	26.0142		19.9498	76.0142	23.6512
		0.828	0.886	0.944	1.145	1.217	1.191	1.735	1.457	1.386	2.644	2.1		1.644	4.401	1.823		3	0.167294	1.38018	2.59306	6.79632	8.30197	7.75826	19.1343	13.3208	11.8361	38.143	26.767		17.2313	74.885	20.9745
		0.825	0.885	0.944	1.153	1.229	1.204	1.769	1.479	1.4	2.634	2.137		1.546	4.39	1.746		3.25	0.104559	1.35926	2.59306	6.96361	8.55291	8.03011	19.8453	13.7808	12.1288	37.9339	27.5408		15.1819	74.655	19.3643
		0.832	0.901	0.949	1.172	1.227	1.206	1.761	1.476	1.396	2.564	2.102		1.474	4.4	1.693		3.5	0.250941	1.69385	2.69762	7.36094	8.51108	8.07194	19.678	13.7181	12.0452	36.4701	26.8089		13.6763	74.8641	18.256
		0.836	0.903	0.95	1.188	1.23	1.204	1.769	1.481	1.401	2.541	2.104		1.427	4.42	1.657		3.75	0.334588	1.73568	2.71853	7.69552	8.57382	8.03011	19.8453	13.8227	12.1497	35.9891	26.8507		12.6934	75.2823	17.5031
		0.837	0.905	0.95	1.2	1.232	1.206	1.799	1.495	1.411	2.54	2.123		1.391	4.498	1.633		4	0.3555	1.7775	2.71853	7.94647	8.61564	8.07194	20.4726	14.1154	12.3588	35.9682	27.248		11.9406	76.9134	17.0013
		0.838	0.904	0.949	1.21	1.237	1.214	1.817	1.514	1.425	2.559	2.157		1.365	4.594	1.616		4.25	0.376412	1.75659	2.69762	8.15558	8.7202	8.23923	20.849	14.5128	12.6516	36.3655	27.959		11.3969	78.921	16.6458
		0.838	0.902	0.95	1.219	1.248	1.215	1.841	1.535	1.439	2.569	2.189		1.345	4.776	1.614		4.5	0.376412	1.71476	2.71853	8.34379	8.95023	8.26014	21.3509	14.9519	12.9444	36.5747	28.6282		10.9787	82.7269	16.6039
		0.837	0.898	0.95	1.227	1.262	1.219	1.868	1.555	1.456	2.586	2.23		1.329	4.939	1.62		4.75	0.3555	1.63112	2.71853	8.51108	9.24299	8.34379	21.9155	15.3701	13.2999	36.9302	29.4856		10.6441	86.1355	16.7294
		0.834	0.895	0.948	1.235	1.274	1.227	1.895	1.58	1.475	2.61	2.268		1.322	5.09	1.619		5	0.292765	1.56838	2.6767	8.67838	9.49394	8.51108	22.4801	15.8929	13.6972	37.432	30.2802		10.4977	89.2932	16.7085
		0.832	0.892	0.947	1.243	1.284	1.235	1.922	1.603	1.499	2.635	2.308		1.31	5.202	1.616		5.25	0.250941	1.50565	2.65579	8.84567	9.70305	8.67838	23.0448	16.3739	14.1991	37.9548	31.1167		10.2468	91.6353	16.6458
		0.829	0.89	0.947	1.249	1.295	1.239	1.944	1.618	1.517	2.653	2.331		1.304	5.272	1.616		5.5	0.188206	1.46382	2.65579	8.97114	9.93308	8.76202	23.5048	16.6876	14.5755	38.3312	31.5977		10.1213	93.0991	16.6458
		0.827	0.889	0.947	1.256	1.306	1.244	1.959	1.632	1.528	2.666	2.349		1.305	5.335	1.608		5.75	0.146382	1.44291	2.65579	9.11752	10.1631	8.86658	23.8185	16.9803	14.8055	38.6031	31.9741		10.1422	94.4166	16.4785
		0.825	0.888	0.947	1.265	1.313	1.25	1.977	1.644	1.54	2.67	2.357		1.297	5.369	1.602		6	0.104559	1.422	2.65579	9.30573	10.3095	8.99205	24.1949	17.2313	15.0565	38.6867	32.1414		9.97491	95.1276	16.353
		0.824	0.888	0.946	1.273	1.318	1.25	1.985	1.649	1.549	2.676	2.362		1.289	5.416	1.592		6.25	0.083647	1.422	2.63488	9.47302	10.4141	8.99205	24.3622	17.3358	15.2447	38.8122	32.2459		9.80761	96.1104	16.1439
		0.822	0.887	0.95	1.276	1.323	1.253	1.997	1.659	1.549	2.679	2.369		1.284	5.43	1.575		6.5	0.0418235	1.40109	2.71853	9.53576	10.5186	9.05479	24.6131	17.545	15.2447	38.8749	32.3923		9.70305	96.4032	15.7884
		0.822	0.891	0.95	1.283	1.326	1.251	2.001	1.661	1.556	2.673	2.371		1.284	5.414	1.566		6.75	0.0418235	1.48473	2.71853	9.68214	10.5813	9.01297	24.6968	17.5868	15.391	38.7495	32.4341		9.70305	96.0686	15.6002
		0.821	0.892	0.948	1.287	1.333	1.253	2.007	1.666	1.559	2.675	2.375		1.272	5.396	1.564		7	0.0209118	1.50565	2.6767	9.76579	10.7277	9.05479	24.8223	17.6913	15.4538	38.7913	32.5178		9.45211	95.6922	15.5583
		0.819	0.893	0.959	1.293	1.339	1.256	2.007	1.668	1.564	2.679	2.38		1.261	5.401	1.572		7.25	-0.0209118	1.52656	2.90673	9.89126	10.8532	9.11752	24.8223	17.7332	15.5583	38.8749	32.6223		9.22208	95.7967	15.7256
		0.82	0.894	0.96	1.298	1.339	1.257	2.01	1.671	1.567	2.675	2.384		1.243	5.391	1.569		7.5	0	1.54747	2.92765	9.99582	10.8532	9.13844	24.885	17.7959	15.6211	38.7913	32.706		8.84567	95.5876	15.6629
		0.821	0.894	0.963	1.302	1.344	1.257	2.017	1.675	1.572	2.667	2.38		1.236	5.356	1.567		7.75	0.0209118	1.54747	2.99038	10.0795	10.9578	9.13844	25.0314	17.8795	15.7256	38.624	32.6223		8.69929	94.8557	15.6211
		0.821	0.897	0.965	1.308	1.346	1.26	2.02	1.681	1.575	2.674	2.385		1.225	5.321	1.566		8	0.0209118	1.6102	3.0322	10.2049	10.9996	9.20117	25.0941	18.005	15.7884	38.7704	32.7269		8.46926	94.1238	15.6002
		0.82	0.904	0.966	1.311	1.349	1.263	2.021	1.688	1.576	2.668	2.385		1.217	5.306	1.553		8.25	0	1.75659	3.05312	10.2677	11.0623	9.26391	25.115	18.1514	15.8093	38.6449	32.7269		8.30197	93.8101	15.3283
		0.821	0.899	0.967	1.316	1.354	1.266	2.026	1.693	1.583	2.664	2.38		1.211	5.284	1.546		8.5	0.0209118	1.65203	3.07403	10.3722	11.1669	9.32664	25.2196	18.256	15.9557	38.5613	32.6223		8.1765	93.3501	15.1819
		0.82	0.898	0.968	1.318	1.355	1.268	2.029	1.696	1.583	2.662	2.398		1.209	5.234	1.547		8.75	0	1.63112	3.09494	10.4141	11.1878	9.36847	25.2823	18.3187	15.9557	38.5194	32.9987		8.13467	92.3045	15.2028
		0.82	0.898	0.97	1.322	1.359	1.268	2.034	1.703	1.587	2.657	2.394		1.205	5.211	1.545		9	0	1.63112	3.13676	10.4977	11.2714	9.36847	25.3869	18.4651	16.0393	38.4149	32.9151		8.05102	91.8235	15.161
		0.821	0.9	0.969	1.325	1.361	1.27	2.028	1.706	1.589	2.657	2.4		1.205	5.198	1.556		9.25	0.0209118	1.67294	3.11585	10.5604	11.3133	9.41029	25.2614	18.5278	16.0811	38.4149	33.0406		8.05102	91.5517	15.391
		0.822	0.901	0.976	1.328	1.363	1.272	2.027	1.708	1.591	2.65	2.394		1.2	5.154	1.559		9.5	0.0418235	1.69385	3.26223	10.6232	11.3551	9.45211	25.2405	18.5696	16.123	38.2685	32.9151		7.94647	90.6315	15.4538
		0.822	0.901	0.976	1.33	1.365	1.271	2.03	1.717	1.591	2.645	2.394		1.205	5.165	1.54		9.75	0.0418235	1.69385	3.26223	10.665	11.3969	9.4312	25.3032	18.7578	16.123	38.1639	32.9151		8.05102	90.8616	15.0565
		0.825	0.903	0.975	1.332	1.37	1.274	2.03	1.716	1.593	2.65	2.397		1.203	5.137	1.54		10	0.104559	1.73568	3.24132	10.7068	11.5015	9.49394	25.3032	18.7369	16.1648	38.2685	32.9778		8.0092	90.276	15.0565
		0.825	0.903	0.978	1.334	1.37	1.267	2.03	1.72	1.593	2.636	2.398		1.201	5.109	1.547		10.25	0.104559	1.73568	3.30406	10.7486	11.5015	9.34755	25.3032	18.8206	16.1648	37.9757	32.9987		7.96738	89.6905	15.2028
		0.825	0.903	0.979	1.336	1.373	1.266	2.03	1.722	1.593	2.636	2.398		1.2	5.088	1.539		10.5	0.104559	1.73568	3.32497	10.7905	11.5642	9.32664	25.3032	18.8624	16.1648	37.9757	32.9987		7.94647	89.2514	15.0355
		0.829	0.91	0.979	1.338	1.371	1.27	2.012	1.705	1.583	2.604	2.369		1.204	5.091	1.539		10.75	0.188206	1.88206	3.32497	10.8323	11.5224	9.41029	24.9268	18.5069	15.9557	37.3066	32.3923		8.03011	89.3141	15.0355
		0.832	0.909	0.979	1.338	1.379	1.272	2.025	1.712	1.587	2.612	2.381		1.187	5.076	1.542		11	0.250941	1.86115	3.32497	10.8323	11.6897	9.45211	25.1987	18.6533	16.0393	37.4739	32.6432		7.67461	89.0004	15.0983
		0.831	0.908	0.986	1.338	1.378	1.278	2.026	1.719	1.59	2.616	2.384		1.185	5.044	1.543		11.25	0.230029	1.84023	3.47135	10.8323	11.6688	9.57758	25.2196	18.7997	16.102	37.5575	32.706		7.63279	88.3312	15.1192
		0.829	0.908	0.985	1.338	1.378	1.282	2.027	1.72	1.59	2.613	2.384		1.182	5.02	1.542		11.5	0.188206	1.84023	3.45044	10.8323	11.6688	9.66123	25.2405	18.8206	16.102	37.4948	32.706		7.57005	87.8294	15.0983
		0.829	0.909	0.984	1.339	1.381	1.282	2.027	1.719	1.59	2.615	2.387		1.176	5.004	1.55		11.75	0.188206	1.86115	3.42953	10.8532	11.7315	9.66123	25.2405	18.7997	16.102	37.5366	32.7687		7.44458	87.4948	15.2656
		0.831	0.91	0.984	1.342	1.385	1.282	2.025	1.717	1.593	2.609	2.381		1.167	4.988	1.553		12	0.230029	1.88206	3.42953	10.9159	11.8151	9.66123	25.1987	18.7578	16.1648	37.4111	32.6432		7.25638	87.1602	15.3283
		0.831	0.906	0.982	1.344	1.389	1.28	2.039	1.723	1.598	2.616	2.394		1.165	4.965	1.547		12.25	0.230029	1.79841	3.3877	10.9578	11.8988	9.61941	25.4914	18.8833	16.2693	37.5575	32.9151		7.21455	86.6792	15.2028
		0.833	0.909	0.984	1.344	1.389	1.279	2.033	1.72	1.59	2.617	2.393		1.172	4.973	1.573		12.5	0.271853	1.86115	3.42953	10.9578	11.8988	9.59849	25.366	18.8206	16.102	37.5784	32.8942		7.36094	86.8465	15.7465
		0.832	0.907	0.982	1.345	1.392	1.277	2.032	1.714	1.589	2.606	2.395		1.168	4.937	1.553		12.75	0.250941	1.81932	3.3877	10.9787	11.9615	9.55667	25.345	18.6951	16.0811	37.3484	32.936		7.27729	86.0937	15.3283
		0.831	0.91	0.984	1.348	1.394	1.274	2.023	1.717	1.585	2.599	2.384		1.167	4.925	1.559		13	0.230029	1.88206	3.42953	11.0414	12.0033	9.49394	25.1568	18.7578	15.9975	37.202	32.706		7.25638	85.8427	15.4538
		0.833	0.915	0.98	1.351	1.396	1.272	2.023	1.717	1.588	2.597	2.385		1.163	4.913	1.553		13.25	0.271853	1.98662	3.34588	11.1041	12.0452	9.45211	25.1568	18.7578	16.0602	37.1602	32.7269		7.17273	85.5918	15.3283
		0.836	0.924	0.993	1.353	1.392	1.271	1.997	1.696	1.583	2.56	2.346		1.18	4.891	1.553		13.5	0.334588	2.17482	3.61773	11.146	11.9615	9.4312	24.6131	18.3187	15.9557	36.3864	31.9113		7.52823	85.1317	15.3283
		0.852	0.938	0.998	1.355	1.374	1.263	1.94	1.665	1.561	2.481	2.293		1.186	4.904	1.56		13.75	0.669176	2.46759	3.72229	11.1878	11.5851	9.26391	23.4212	17.6704	15.4956	34.7344	30.803		7.6537	85.4036	15.4747
		0.862	0.943	1.004	1.356	1.37	1.263	1.931	1.658	1.556	2.458	2.277		1.189	4.868	1.545		14	0.878294	2.57215	3.84776	11.2087	11.5015	9.26391	23.233	17.524	15.391	34.2535	30.4684		7.71644	84.6508	15.161
		0.872	0.945	1.005	1.359	1.362	1.26	1.924	1.652	1.552	2.45	2.264		1.19	4.884	1.542		14.25	1.08741	2.61397	3.86867	11.2714	11.3342	9.20117	23.0866	17.3986	15.3074	34.0862	30.1966		7.73735	84.9854	15.0983
		0.874	0.955	1.012	1.355	1.362	1.261	1.923	1.655	1.55	2.443	2.26		1.19	4.845	1.537		14.5	1.12923	2.82309	4.01506	11.1878	11.3342	9.22208	23.0657	17.4613	15.2656	33.9398	30.1129		7.73735	84.1698	14.9937
		0.876	0.951	1	1.354	1.369	1.261	1.919	1.662	1.55	2.441	2.261		1.18	4.838	1.534		14.75	1.17106	2.73944	3.76412	11.1669	11.4806	9.22208	22.982	17.6077	15.2656	33.898	30.1338		7.52823	84.0234	14.931
		0.873	0.945	0.997	1.352	1.375	1.263	1.927	1.666	1.558	2.448	2.273		1.173	4.864	1.544		15	1.10832	2.61397	3.70138	11.1251	11.606	9.26391	23.1493	17.6913	15.4329	34.0443	30.3848		7.38185	84.5671	15.1401

## Sheet: Figure 2D
		H2B-DAAO + NES HyPer7 ratio																	H2B-DAAO + NES HyPer7 oxidation percentage
	Time (h)	L-Ala			2.5 mM D-Ala			5 mM D-Ala			10 mM D-Ala			400 µM H2O2					L-Ala			2.5 mM D-Ala			5 mM D-Ala			10 mM D-Ala			400 µM H2O2
	0	1.191	0.985	0.932	1.037	1.003	1.066	0.992	1.031	1.066	1.093	1.076	1.087	4.063	3.083	3.828		0	6.49541	-1.06422	-3.00917	0.844037	-0.40367	1.90826	-0.807339	0.623853	1.90826	2.89908	2.27523	2.6789	111.89	75.9266	103.266
	0.25	1.078	1.044	1.009	1.062	1.083	1.142	1.012	1.038	1.042	1.244	1.139	1.068	3.935	3.888	3.763		0.25	2.34862	1.10092	-0.183486	1.76147	2.53211	4.69725	-0.0733945	0.880734	1.02752	8.44037	4.58716	1.98165	107.193	105.468	100.881
	0.5	1.055	1.019	0.968	1.077	0.985	1.096	1.019	1.049	1.059	1.3	1.131	1.069	3.573	3.615	3.561		0.5	1.50459	0.183486	-1.68807	2.31193	-1.06422	3.00917	0.183486	1.2844	1.65138	10.4954	4.29358	2.01835	93.9083	95.4495	93.4679
	0.75	1.054	1.018	0.97	1.088	0.986	1.1	1.022	1.06	1.065	1.314	1.161	1.08	3.353	3.322	3.432		0.75	1.46789	0.146789	-1.61468	2.7156	-1.02752	3.15596	0.293578	1.68807	1.87156	11.0092	5.3945	2.42202	85.8349	84.6972	88.7339
	1	1.055	1.021	0.974	1.1	0.992	1.102	1.026	1.074	1.071	1.331	1.177	1.094	3.216	3.206	3.201		1	1.50459	0.256881	-1.46789	3.15596	-0.807339	3.22936	0.440367	2.20183	2.09174	11.633	5.98165	2.93578	80.8073	80.4404	80.2569
	1.25	1.056	1.026	0.976	1.102	0.995	1.111	1.034	1.071	1.072	1.337	1.199	1.106	3.079	3.133	2.673		1.25	1.54128	0.440367	-1.3945	3.22936	-0.697248	3.55963	0.733945	2.09174	2.12844	11.8532	6.78899	3.37615	75.7798	77.7615	60.8807
	1.5	1.055	1.027	0.979	1.101	0.998	1.108	1.038	1.086	1.08	1.354	1.222	1.122	2.927	2.753	1.908		1.5	1.50459	0.477064	-1.2844	3.19266	-0.587156	3.44954	0.880734	2.6422	2.42202	12.4771	7.63303	3.9633	70.2018	63.8165	32.8073
	1.75	1.059	1.027	0.978	1.106	1.002	1.111	1.051	1.092	1.083	1.38	1.239	1.133	2.723	2.19	1.528		1.75	1.65138	0.477064	-1.3211	3.37615	-0.440367	3.55963	1.3578	2.86239	2.53211	13.4312	8.25688	4.36697	62.7156	43.156	18.8624
	2	1.056	1.03	0.981	1.103	1.006	1.114	1.049	1.093	1.087	1.383	1.26	1.15	2.494	1.756	1.379		2	1.54128	0.587156	-1.21101	3.26606	-0.293578	3.66972	1.2844	2.89908	2.6789	13.5413	9.02752	4.99083	54.3119	27.2294	13.3945
	2.25	1.06	1.032	0.984	1.103	1.008	1.115	1.053	1.1	1.088	1.395	1.261	1.162	2.247	1.522	1.315		2.25	1.68807	0.66055	-1.10092	3.26606	-0.220183	3.70642	1.43119	3.15596	2.7156	13.9817	9.06422	5.43119	45.2477	18.6422	11.0459
	2.5	1.058	1.032	0.986	1.103	1.009	1.109	1.054	1.105	1.096	1.403	1.268	1.171	2.039	1.386	1.293		2.5	1.61468	0.66055	-1.02752	3.26606	-0.183486	3.48624	1.46789	3.33945	3.00917	14.2752	9.3211	5.76147	37.6147	13.6514	10.2385
	2.75	1.061	1.036	0.988	1.104	1.011	1.113	1.064	1.103	1.095	1.415	1.267	1.18	1.875	1.321	1.281		2.75	1.72477	0.807339	-0.954128	3.30275	-0.110092	3.63303	1.83486	3.26606	2.97248	14.7156	9.2844	6.09174	31.5963	11.2661	9.79817
	3	1.056	1.037	0.984	1.105	1.017	1.107	1.065	1.112	1.098	1.409	1.275	1.184	1.793	1.282	1.275		3	1.54128	0.844037	-1.10092	3.33945	0.110092	3.41284	1.87156	3.59633	3.08257	14.4954	9.57798	6.23853	28.5872	9.83486	9.57798
	3.25	1.056	1.043	0.987	1.106	1.015	1.113	1.069	1.117	1.099	1.409	1.28	1.189	1.734	1.257	1.271		3.25	1.54128	1.06422	-0.990826	3.37615	0.0366972	3.63303	2.01835	3.77982	3.11927	14.4954	9.76147	6.42202	26.422	8.91743	9.43119
	3.5	1.057	1.039	0.987	1.109	1.015	1.106	1.075	1.114	1.098	1.415	1.282	1.188	1.713	1.251	1.263		3.5	1.57798	0.917431	-0.990826	3.48624	0.0366972	3.37615	2.23853	3.66972	3.08257	14.7156	9.83486	6.38532	25.6514	8.69725	9.13761
	3.75	1.056	1.039	0.986	1.107	1.013	1.115	1.071	1.12	1.099	1.41	1.288	1.189	1.716	1.244	1.261		3.75	1.54128	0.917431	-1.02752	3.41284	-0.0366972	3.70642	2.09174	3.88991	3.11927	14.5321	10.055	6.42202	25.7615	8.44037	9.06422
	4	1.058	1.042	0.994	1.103	1.014	1.108	1.075	1.123	1.098	1.402	1.281	1.19	1.726	1.235	1.259		4	1.61468	1.02752	-0.733945	3.26606	0	3.44954	2.23853	4	3.08257	14.2385	9.79817	6.45872	26.1284	8.11009	8.99083
	4.25	1.054	1.039	0.992	1.104	1.018	1.108	1.079	1.123	1.101	1.401	1.272	1.185	1.714	1.232	1.251		4.25	1.46789	0.917431	-0.807339	3.30275	0.146789	3.44954	2.38532	4	3.19266	14.2018	9.46789	6.27523	25.6881	8	8.69725
	4.5	1.054	1.036	0.993	1.103	1.017	1.107	1.076	1.117	1.1	1.383	1.264	1.181	1.718	1.227	1.251		4.5	1.46789	0.807339	-0.770642	3.26606	0.110092	3.41284	2.27523	3.77982	3.15596	13.5413	9.17431	6.12844	25.8349	7.81651	8.69725
	4.75	1.049	1.041	0.988	1.093	1.019	1.107	1.074	1.125	1.101	1.382	1.269	1.18	1.704	1.227	1.252		4.75	1.2844	0.990826	-0.954128	2.89908	0.183486	3.41284	2.20183	4.07339	3.19266	13.5046	9.3578	6.09174	25.3211	7.81651	8.73394
	5	1.052	1.043	0.992	1.102	1.014	1.103	1.076	1.126	1.102	1.374	1.26	1.171	1.69	1.227	1.249		5	1.3945	1.06422	-0.807339	3.22936	0	3.26606	2.27523	4.11009	3.22936	13.211	9.02752	5.76147	24.8073	7.81651	8.62385
	5.25	1.054	1.048	0.989	1.097	1.019	1.115	1.079	1.124	1.102	1.372	1.252	1.166	1.675	1.221	1.246		5.25	1.46789	1.24771	-0.917431	3.04587	0.183486	3.70642	2.38532	4.0367	3.22936	13.1376	8.73394	5.57798	24.2569	7.59633	8.51376
	5.5	1.052	1.049	0.998	1.1	1.022	1.105	1.081	1.128	1.104	1.354	1.252	1.169	1.656	1.219	1.246		5.5	1.3945	1.2844	-0.587156	3.15596	0.293578	3.33945	2.45872	4.18349	3.30275	12.4771	8.73394	5.68807	23.5596	7.52294	8.51376
	5.75	1.054	1.038	0.993	1.097	1.018	1.11	1.081	1.125	1.101	1.354	1.24	1.161	1.654	1.221	1.242		5.75	1.46789	0.880734	-0.770642	3.04587	0.146789	3.52294	2.45872	4.07339	3.19266	12.4771	8.29358	5.3945	23.4862	7.59633	8.36697
	6	1.047	1.047	0.993	1.098	1.02	1.103	1.08	1.127	1.104	1.353	1.247	1.165	1.643	1.222	1.24		6	1.21101	1.21101	-0.770642	3.08257	0.220183	3.26606	2.42202	4.14679	3.30275	12.4404	8.55046	5.54128	23.0826	7.63303	8.29358
	6.25	1.05	1.043	0.997	1.099	1.022	1.106	1.079	1.126	1.104	1.339	1.245	1.156	1.637	1.219	1.241		6.25	1.3211	1.06422	-0.623853	3.11927	0.293578	3.37615	2.38532	4.11009	3.30275	11.9266	8.47706	5.21101	22.8624	7.52294	8.33028
	6.5	1.051	1.046	0.996	1.105	1.017	1.109	1.083	1.128	1.108	1.338	1.245	1.157	1.624	1.211	1.234		6.5	1.3578	1.17431	-0.66055	3.33945	0.110092	3.48624	2.53211	4.18349	3.44954	11.8899	8.47706	5.24771	22.3853	7.22936	8.07339
	6.75	1.051	1.044	0.993	1.103	1.017	1.106	1.08	1.123	1.105	1.341	1.246	1.157	1.615	1.218	1.23		6.75	1.3578	1.10092	-0.770642	3.26606	0.110092	3.37615	2.42202	4	3.33945	12	8.51376	5.24771	22.055	7.48624	7.92661
	7	1.054	1.044	0.998	1.101	1.025	1.102	1.076	1.127	1.11	1.331	1.241	1.158	1.616	1.215	1.229		7	1.46789	1.10092	-0.587156	3.19266	0.40367	3.22936	2.27523	4.14679	3.52294	11.633	8.33028	5.2844	22.0917	7.37615	7.88991
	7.25	1.053	1.047	0.999	1.097	1.022	1.104	1.079	1.125	1.115	1.334	1.241	1.157	1.608	1.21	1.225		7.25	1.43119	1.21101	-0.550459	3.04587	0.293578	3.30275	2.38532	4.07339	3.70642	11.7431	8.33028	5.24771	21.7982	7.19266	7.74312
	7.5	1.053	1.047	0.997	1.098	1.027	1.106	1.084	1.13	1.112	1.333	1.246	1.156	1.595	1.204	1.222		7.5	1.43119	1.21101	-0.623853	3.08257	0.477064	3.37615	2.56881	4.25688	3.59633	11.7064	8.51376	5.21101	21.3211	6.97248	7.63303
	7.75	1.05	1.053	0.997	1.096	1.025	1.108	1.088	1.132	1.11	1.333	1.249	1.156	1.584	1.205	1.223		7.75	1.3211	1.43119	-0.623853	3.00917	0.40367	3.44954	2.7156	4.33028	3.52294	11.7064	8.62385	5.21101	20.9174	7.00917	7.66972
	8	1.059	1.049	1	1.102	1.028	1.104	1.085	1.129	1.113	1.339	1.246	1.157	1.591	1.199	1.222		8	1.65138	1.2844	-0.513761	3.22936	0.513761	3.30275	2.6055	4.22018	3.63303	11.9266	8.51376	5.24771	21.1743	6.78899	7.63303
	8.25	1.055	1.05	0.994	1.097	1.027	1.112	1.084	1.13	1.116	1.338	1.24	1.16	1.589	1.2	1.224		8.25	1.50459	1.3211	-0.733945	3.04587	0.477064	3.59633	2.56881	4.25688	3.74312	11.8899	8.29358	5.3578	21.1009	6.82569	7.70642
	8.5	1.053	1.051	0.997	1.101	1.027	1.105	1.083	1.132	1.114	1.332	1.25	1.165	1.576	1.198	1.22		8.5	1.43119	1.3578	-0.623853	3.19266	0.477064	3.33945	2.53211	4.33028	3.66972	11.6697	8.66055	5.54128	20.6239	6.75229	7.55963
	8.75	1.057	1.054	0.999	1.099	1.03	1.114	1.087	1.126	1.117	1.335	1.253	1.161	1.566	1.194	1.223		8.75	1.57798	1.46789	-0.550459	3.11927	0.587156	3.66972	2.6789	4.11009	3.77982	11.7798	8.77064	5.3945	20.2569	6.6055	7.66972
	9	1.055	1.048	0.994	1.1	1.031	1.111	1.086	1.133	1.116	1.334	1.255	1.163	1.544	1.195	1.218		9	1.50459	1.24771	-0.733945	3.15596	0.623853	3.55963	2.6422	4.36697	3.74312	11.7431	8.84404	5.46789	19.4495	6.6422	7.48624
	9.25	1.052	1.054	1.001	1.1	1.028	1.107	1.09	1.13	1.116	1.332	1.249	1.162	1.55	1.197	1.225		9.25	1.3945	1.46789	-0.477064	3.15596	0.513761	3.41284	2.78899	4.25688	3.74312	11.6697	8.62385	5.43119	19.6697	6.7156	7.74312
	9.5	1.059	1.052	1.004	1.101	1.026	1.108	1.094	1.128	1.115	1.335	1.247	1.166	1.548	1.188	1.217		9.5	1.65138	1.3945	-0.366972	3.19266	0.440367	3.44954	2.93578	4.18349	3.70642	11.7798	8.55046	5.57798	19.5963	6.38532	7.44954
	9.75	1.059	1.054	1	1.099	1.031	1.11	1.089	1.132	1.113	1.332	1.245	1.164	1.538	1.19	1.218		9.75	1.65138	1.46789	-0.513761	3.11927	0.623853	3.52294	2.75229	4.33028	3.63303	11.6697	8.47706	5.50459	19.2294	6.45872	7.48624
	10	1.053	1.056	1.005	1.102	1.032	1.107	1.089	1.133	1.116	1.332	1.257	1.165	1.545	1.183	1.213		10	1.43119	1.54128	-0.330275	3.22936	0.66055	3.41284	2.75229	4.36697	3.74312	11.6697	8.91743	5.54128	19.4862	6.20183	7.30275
	10.25	1.056	1.056	1.005	1.099	1.032	1.112	1.094	1.129	1.112	1.337	1.245	1.168	1.544	1.186	1.209		10.25	1.54128	1.54128	-0.330275	3.11927	0.66055	3.59633	2.93578	4.22018	3.59633	11.8532	8.47706	5.65138	19.4495	6.31193	7.15596
	10.5	1.06	1.055	1.003	1.102	1.025	1.104	1.09	1.13	1.114	1.329	1.246	1.161	1.514	1.182	1.212		10.5	1.68807	1.50459	-0.40367	3.22936	0.40367	3.30275	2.78899	4.25688	3.66972	11.5596	8.51376	5.3945	18.3486	6.16514	7.26606
	10.75	1.059	1.056	1.006	1.097	1.029	1.112	1.095	1.134	1.115	1.324	1.25	1.157	1.512	1.18	1.218		10.75	1.65138	1.54128	-0.293578	3.04587	0.550459	3.59633	2.97248	4.40367	3.70642	11.3761	8.66055	5.24771	18.2752	6.09174	7.48624
	11	1.058	1.055	1.008	1.097	1.028	1.106	1.091	1.134	1.116	1.325	1.246	1.154	1.51	1.185	1.213		11	1.61468	1.50459	-0.220183	3.04587	0.513761	3.37615	2.82569	4.40367	3.74312	11.4128	8.51376	5.13761	18.2018	6.27523	7.30275
	11.25	1.051	1.057	1.01	1.099	1.032	1.112	1.094	1.13	1.117	1.327	1.243	1.155	1.496	1.18	1.211		11.25	1.3578	1.57798	-0.146789	3.11927	0.66055	3.59633	2.93578	4.25688	3.77982	11.4862	8.40367	5.17431	17.6881	6.09174	7.22936
	11.5	1.053	1.059	1.013	1.101	1.028	1.115	1.092	1.128	1.116	1.319	1.248	1.156	1.503	1.188	1.216		11.5	1.43119	1.65138	-0.0366972	3.19266	0.513761	3.70642	2.86239	4.18349	3.74312	11.1927	8.58716	5.21101	17.945	6.38532	7.41284
	11.75	1.053	1.058	1.015	1.097	1.029	1.109	1.091	1.129	1.115	1.313	1.242	1.152	1.514	1.178	1.213		11.75	1.43119	1.61468	0.0366972	3.04587	0.550459	3.48624	2.82569	4.22018	3.70642	10.9725	8.36697	5.06422	18.3486	6.01835	7.30275
	12	1.056	1.055	1.011	1.103	1.032	1.106	1.095	1.13	1.114	1.317	1.241	1.147	1.495	1.179	1.212		12	1.54128	1.50459	-0.110092	3.26606	0.66055	3.37615	2.97248	4.25688	3.66972	11.1193	8.33028	4.88073	17.6514	6.05505	7.26606
	12.25	1.06	1.057	1.012	1.102	1.03	1.11	1.089	1.132	1.117	1.31	1.235	1.148	1.496	1.179	1.219		12.25	1.68807	1.57798	-0.0733945	3.22936	0.587156	3.52294	2.75229	4.33028	3.77982	10.8624	8.11009	4.91743	17.6881	6.05505	7.52294
	12.5	1.052	1.058	1.012	1.1	1.034	1.111	1.088	1.132	1.116	1.303	1.232	1.148	1.488	1.184	1.208		12.5	1.3945	1.61468	-0.0733945	3.15596	0.733945	3.55963	2.7156	4.33028	3.74312	10.6055	8	4.91743	17.3945	6.23853	7.11927
	12.75	1.058	1.062	1.014	1.099	1.032	1.111	1.089	1.129	1.115	1.311	1.233	1.145	1.486	1.175	1.216		12.75	1.61468	1.76147	0	3.11927	0.66055	3.55963	2.75229	4.22018	3.70642	10.8991	8.0367	4.80734	17.3211	5.90826	7.41284
	13	1.053	1.057	1.016	1.102	1.035	1.107	1.093	1.13	1.113	1.305	1.231	1.148	1.484	1.183	1.209		13	1.43119	1.57798	0.0733945	3.22936	0.770642	3.41284	2.89908	4.25688	3.63303	10.6789	7.9633	4.91743	17.2477	6.20183	7.15596
	13.25	1.057	1.062	1.017	1.104	1.032	1.11	1.084	1.132	1.115	1.299	1.23	1.146	1.479	1.179	1.215		13.25	1.57798	1.76147	0.110092	3.30275	0.66055	3.52294	2.56881	4.33028	3.70642	10.4587	7.92661	4.84404	17.0642	6.05505	7.37615
	13.5	1.058	1.058	1.017	1.107	1.031	1.112	1.09	1.132	1.113	1.292	1.23	1.15	1.467	1.185	1.207		13.5	1.61468	1.61468	0.110092	3.41284	0.623853	3.59633	2.78899	4.33028	3.63303	10.2018	7.92661	4.99083	16.6239	6.27523	7.08257
	13.75	1.055	1.058	1.016	1.104	1.036	1.113	1.089	1.129	1.116	1.304	1.228	1.144	1.449	1.188	1.211		13.75	1.50459	1.61468	0.0733945	3.30275	0.807339	3.63303	2.75229	4.22018	3.74312	10.6422	7.85321	4.77064	15.9633	6.38532	7.22936
	14	1.056	1.06	1.019	1.103	1.034	1.114	1.093	1.136	1.119	1.29	1.228	1.142	1.453	1.183	1.21		14	1.54128	1.68807	0.183486	3.26606	0.733945	3.66972	2.89908	4.47706	3.85321	10.1284	7.85321	4.69725	16.1101	6.20183	7.19266
	14.25	1.055	1.059	1.023	1.104	1.037	1.122	1.088	1.128	1.114	1.29	1.229	1.149	1.432	1.183	1.211		14.25	1.50459	1.65138	0.330275	3.30275	0.844037	3.9633	2.7156	4.18349	3.66972	10.1284	7.88991	4.95413	15.3394	6.20183	7.22936
	14.5	1.051	1.061	1.017	1.105	1.039	1.113	1.09	1.134	1.111	1.287	1.221	1.147	1.43	1.183	1.209		14.5	1.3578	1.72477	0.110092	3.33945	0.917431	3.63303	2.78899	4.40367	3.55963	10.0183	7.59633	4.88073	15.2661	6.20183	7.15596
	14.75	1.056	1.06	1.014	1.103	1.037	1.115	1.088	1.127	1.118	1.29	1.222	1.141	1.431	1.176	1.214		14.75	1.54128	1.68807	0	3.26606	0.844037	3.70642	2.7156	4.14679	3.81651	10.1284	7.63303	4.66055	15.3028	5.94495	7.33945
	15	1.056	1.065	1.021	1.103	1.038	1.114	1.09	1.134	1.119	1.291	1.217	1.146	1.439	1.185	1.219		15	1.54128	1.87156	0.256881	3.26606	0.880734	3.66972	2.78899	4.40367	3.85321	10.1651	7.44954	4.84404	15.5963	6.27523	7.52294

## Sheet: Figure 3A-B
	Uncropped Western Blots for Figure 3A and Figure 3B

## Sheet: Figure 3C-D
		% DNA in comet tail replicate 1 (negative values changed to 0)												% DNA in comet tail replicate 2 (negative values changed to 0)													% DNA in comet tail replicate 3 (negative values changed to 0)
		H2B						Tom20						H2B						Tom20							H2B						Tom20
		40 mM L	5 mM D	10 mM D	20 mM D	40 mM D		40 mM L	5 mM D	10 mM D	20 mM D	40 mM D		40 mM L	5 mM D	10 mM D	20 mM D	40 mM D		40 mM L	5 mM D	10 mM D	20 mM D	40 mM D			40 mM L	5 mM D	10 mM D	20 mM D	40 mM D		40 mM L	5 mM D	10 mM D	20 mM D	40 mM D
		14.6781	30.2962	47.8711	64.0061	1.71888		2.91053	12.3296	17.4633	15.3618	42.5322		20.9876	29.0413	72.8993	89.698	98.6771		5.87099	7.01376	8.32461		98.9763			6.18002	2.61915	17.721	14.974	85.2787		3.86965	1.15317	16.5867	60.8582	0
		10.5578	32.9076	34.5819	54.6341	92.877		0.515695	9.00939	20.5643	8.68256	97.3987		17.4164	41.5474	74.5398	80.0731	98.2895		5.48396	7.35176	10.0731		99.2544			6.7408	0	21.5341	18.8065	65.7566		12.9188	3.14036	5.28954	51.4603	3.42075
		24.0736	35.2887	57.0442	80.916	8.63587		20.7806	11.7965	30.8134	36.5546	44.429		10.2806	15.7713	39.2133	80.3926	98.7452		16.1474	8.7282	9.12209		98.591			10.6513	2.73542	30.8739	63.5207	53.4908		9.93358	39.655	3.27291	19.1165	10.9464
		27.6024	29.6951	49.8351	74.6732	98.9303		20.1602	10.8455	11.4873	5.11273	92.0462		9.32709	26.1756	94.3012	92.0109	98.2876		4.81142	6.83874	13.9475		98.9872			0	11.9733	18.0796	77.4908	82.8017		10.916	13.3616	11.4993	1.11554	3.13991
		23.6773	23.6737	8.71433	65.726	92.7863		13.5469	12.6347	10.9718	1.71377	96.5459		2.39365	26.432	73.7824	95.5678	98.7199		6.57857	18.2889	7.74119		98.2247			16.2651	7.84094	10.9471	81.5677	61.4105		1.42833	15.4808	7.72968	11.1966	5.29416
		15.1745	37.8377	34.8717	55.0758	95.5921		15.5836	14.5282	16.0021	13.5244	95.0319		8.53647	23.3608	82.1248	97.055	98.5288		5.35139	26.9665	8.77438		98.377			9.9259	7.58366	18.4695	90.6786	94.5096		12.8154	6.63707	7.04869	4.34937	15.109
		10.6498	6.83588	61.8424	42.8007	98.6336		6.34964	7.11386	6.68629	7.47105	60.8012		13.0966	29.1529	83.5987	87.8815	99.3034		1.97751	15.2064	10.3707		98.9367			2.26547	5.20943	2.94762	87.6499	88.4478		15.7997	12.4189	1.13884	93.3404	4.00934
		5.5987	28.3746	23.2817	62.9625	96.1166		15.4256	19.156	9.4723	16.6803	30.1908		14.9871	43.0609	78.3909	94.4498	98.4481		7.83758	3.48085	10.3916		100.018			22.9945	1.16827	21.1224	48.1059	89.5026		11.3548	0	8.11171	10.1659	3.07711
		9.88271	15.6174	23.9771	90.7249	47.8101		22.3281	10.8804	15.2008	6.20711	23.9267		26.6776	26.3625	96.0553	95.2577	94.3958		0.819441	0	4.313		98.8092			0	14.0208	6.19631	82.8938	92.5477		2.5382	11.0023	14.0924	6.77537	11.5049
		12.7448	4.03719	37.113	60.4324	98.5719		21.6515	12.1893	9.34035	9.62164	43.7908		11.8126	13.6363	95.6205	96.1764	98.7695		6.89739	9.13255	7.92736		99.0114			15.8763	5.28593	8.78061	88.9247	89.0946		18.5616	12.0811	4.80636	10.151	2.26118
		1.958	13.0403	23.0457	57.5426	98.1729		17.0822	5.85554	27.6749	7.90903	84.8643		11.6621	61.0773	48.5807	91.6447	99.1885		4.806	11.5821	12.986		99.6685			4.95926	5.16022	16.3952	64.9797	93.1395		0	8.12665	11.5723	0	53.3452
		12.4082	17.9187	27.0064	87.5352	98.1477		2.94675	17.178	8.52409	0	80.1532		10.0961	9.82131	52.871	96.3412	96.7965		1.6149	11.7315	5.94834		99.0188			7.54471	36.9109	26.1064	31.8183	91.3168		0	0	4.18974	15.0076	7.43654
		4.72644	22.401	38.9857	61.4664	98.422		19.5986	17.555	27.4708	1.07303	70.7093		11.1127	32.3457	90.5075	97.6643	99.0724		0	8.12528	19.796		97.2992			5.13593	24.7337	31.2206	80.2942	77.0739		0	9.01287	1.47314	0	47.6318
		20.6385	12.7862	17.2916	29.6254	97.6707		10.894	15.9767	20.5604	8.76064	74.4529		6.94628	55.5403	28.1243	93.2435	98.8458		5.96048	34.1895	16.3259		98.2346			5.21611	8.49193	17.0137	62.9802	90.5682		0	8.55558	9.98544	10.6647	65.6112
		23.122	85.6681	11.9816	44.9915	92.2467		12.3574	8.98552	18.3047	10.1628	91.3985		12.3962	9.33052	40.0553	94.7833	99.4851		0	23.9626	26.7102		98.3204			14.5286	14.2766	22.611	69.376	89.5909		4.63137	12.059	11.0342	12.0379	2.18701
		7.98117	76.6101	25.9828	76.1562	92.4841		15.6699	4.56663	27.3893	5.86483	91.1792		11.6922	35.44	91.6871	95.5298	99.167		9.47721	9.14054	4.70146		99.4542			9.16134	19.2398	20.9627	20.6894	58.9305		4.3383	6.00161	6.58981	16.652	12.1136
		13.984	24.2354	48.0363	61.7122	98.0092		11.7323	11.2329	8.53084	7.1464	93.9492		13.805	14.6336	86.9582	53.2238	98.8881		8.11864	4.65911	1.09605		99.5629			9.96623	12.6483	19.7342	80.2605	92.1977		5.52867	11.9672	0	4.69241	16.1943
		7.02453	12.853	28.2599	50.5947	97.7238		19.1001	21.2312	27.0358	24.0718	91.3538		10.4894	20.9391	60.9982	98.8291	99.5268		11.0432	0	15.7082		100.708			15.2634	13.5453	26.6129	88.0687	91.3415		0	10.9178	7.67749	6.13741	7.02871
		1.75113	40.8192	15.071	71.4161	95.7861		18.8397	12.1502	21.4038	20.6167	67.6873		10.3201	61.5937	51.3873	93.4551	99.5268		10.4793	12.5268	8.29438		98.9831			11.309	9.6904	23.6812	90.7846	83.4426		10.6821	14.6853	3.71275	9.65673	7.5851
		5.23173	71.2175	25.4185	76.3758	95.0091		13.1548	13.7252	19.9298	14.1784	57.4414		2.55372	32.043	59.4363	98.068	98.5955		11.6031	9.69209	10.8985		98.2163			19.0936	14.9408	7.64842	87.5433	62.6305		4.45663	4.59549	5.34354	10.0378	4.45739
		24.0723	35.7305	29.8027	66.9721	91.5219		24.4058	8.71021	23.5846	9.40648	95.2822		11.3308	28.8209	55.7184	91.9967	99.334		8.34323	9.30244	7.29034		98.7095			7.05298	8.81116	27.8578	86.7348	67.6827		1.26145	13.7086	15.9033	0	7.38273
		7.24883	77.3957	30.7332	37.2331	95.9344		16.378	5.02138	9.27859	2.35747	88.4438		7.94368	26.215	82.365	96.7684	98.0928		5.1802	6.4784	4.80787		99.6662			0	3.46666	38.587	72.705	87.8538		15.9072	2.78421	7.47378	1.96351	10.379
		17.3989	77.6016	15.7727	75.0602	96.4638		7.53415	12.0078	19.5134	24.0488	46.8143		1.91998	29.5279	65.5586	98.6526	94.8288		8.35783	4.67414	16.4187		98.9224			5.22953	0.855513	26.5558	91.9915	88.4073		0	4.26907	5.46005	4.22966	13.578
		16.6999	77.776	40.5605	69.1719	94.7203		19.8706	3.65342	13.7767	9.0646	97.0781		12.6891	27.8714	12.1484	98.6226	95.2227		3.47022	1.54914	15.9074		99.5147			11.7724	11.5001	3.82293	74.9087	93.3282		50.1574	1.86392	9.79354	0	72.4225
		10.1646	53.6377	27.5024	31.656	96.388		7.34175	11.5933	23.8795	5.66593	85.2208		13.207	15.3502	64.2428	98.9552	98.3705		5.55487	9.2213	11.7024		98.8949			40.2231	1.96797	21.7534	78.8747	84.6747		5.45928	3.9412	13.8168	2.66469	19.7037
		11.3836	73.4224	70.5499	86.1743	70.2003		6.99133	10.2468	52.6951	20.9841	79.4338		11.0024	35.8511	81.5664	99.1406	96.3597		8.10941	9.41554	10.0762		54.9157			9.85719	6.87322	30.4908	93.1766	90.9198		20.712	0.0929815	0.571519	11.5317	10.0427
		27.8599	75.2079	37.0755	53.8773	93.4572		5.62037	12.687	24.5568	13.474	96.7327		12.2178	31.5409	33.0384	97.1688	97.3734		0.717429	16.859	27.9797		99.4926			6.67485	14.0174	44.3671	64.9534	92.0483		29.9932	18.4814	4.61191	2.86023	8.5166
		8.81028	33.4851	37.8604	87.9473	97.201		10.0128	26.544	15.7315	17.6497	97.5295		9.69065	20.958	56.4384	98.4295	98.3452		0	7.79398	11.3619		99.3623			0	3.28011	26.0054	57.6031	92.8243		8.72488	8.16177	16.9743	3.41917	20.221
		14.2504	52.1885	40.0918	97.1631	94.6106		7.30434	12.1506	10.4011	4.13193	98.6468		11.5615	29.3803	94.3895	97.1383	98.7027		4.38178	1.86921	10.9925		99.3628			0	1.51469	46.4145	84.2347	95.2329		47.124	0.556301	7.0975	0	8.05907
		22.9173	58.6994	27.81	26.1711	98.542		8.37635	13.1834	7.39853	14.0376	31.2252		4.534	31.6308	88.1344	96.9586	99.4463		9.85374	22.5608	19.3972		99.6668			4.78151	0	32.2549	60.7884	48.6274		7.35521	0	9.50632	6.73722	58.0342
		6.41309	85.7003	20.2112	52.044	98.8147		22.4529	14.0418	18.7151	3.79207	76.4123		3.02672	22.2589	37.7094	96.5357	99.2087		2.45476	8.22119	15.6694		98.9223			10.6628	4.31855	15.2988	68.3254	54.3115		2.96647	9.96255	8.27601	0.343676	0.98054
		11.5535	48.8209	6.07699	73.9469	97.6877		2.48979	20.9402	23.2266	24.7292	89.3266		8.11131	27.2025	95.3428	66.7325	98.8693		4.53967	25.9945	36.3329		93.4182			7.45508	7.63882	28.6412	34.7224	83.4642		0	3.84706	2.49468	4.05906	6.8588
		29.2343	23.4108	23.5894	90.8188	57.5578		68.2701	5.50045	17.9612	9.11808	97.4799		2.5752	20.6357	74.4907	41.5496	99.5224		15.6983	16.0183	17.7157		99.3415			18.423	3.01938	43.258	24.1831	92.9835		7.50362	7.69812	7.92039	24.4849	49.8792
		6.71082	40.6565	51.192	50.9314	97.2376		2.72935	8.2658	11.078	17.9713	95.9017		3.43761	25.2657	82.8168	98.0799	99.2204		8.14641	14.1781	14.887		99.4587			0	10.725	51.2574	63.053	83.2766		18.6536	13.0738	6.80074	0	8.58923
		13.73	8.49779	45.8195	62.3357	82.3572		9.32697	7.88297	23.1412	12.2887	94.856		12.74	13.2473	45.0884	98.4345	98.8156		10.5768	10.407	23.8691		99.3787			9.85718	10.2945	27.0285	45.3359	71.2526		18.1191	11.0332	14.5727	8.69679	0
		18.5324	10.4512	28.6775	71.2644	97.6466		2.36394	11.2078	13.8862	13.8055	68.6122		2.404	95.6875	92.1064	93.3201	96.2826		4.08556	9.30233	14.0407		97.7545			0.137218	10.2991	31.4188	60.7912	91.7883		10.7124	7.27323	8.38142	5.92789	65.4345
		10.1646	12.7548	41.3435	73.5074	97.7916		3.66781	9.78852	20.3484	12.5481	97.9496		9.52622	25.1798	71.4697	98.7113	99.5815		0	8.76646	12.5875		98.7753			11.0691	1.58451	19.3095	78.4577	91.7799		23.4075	9.72684	5.32335	0.654556	68.0339
		11.3836	11.3761	12.4058	96.493	97.4431		11.1965	17.4183	23.674	17.2284	97.8913		4.15722	18.7744	84.4239	58.7871	99.0567		6.50609	19.5139	16.4882		98.6385			9.46147	5.30478	19.244	86.4738	71.744		4.31981	9.84419	9.46099	0	0.60574
		27.8599	13.8619	30.6703	59.4515	97.7516		7.08907	10.8131	6.90723	14.2718	95.3664		0	9.22383	50.6248	95.8205	99.5649		4.18163	13.4175	11.6457		99.1224			11.5909	7.60761	23.2984	69.6756	76.419		0	10.9494	18.1045	0.233558	58.7265
		8.81028	16.0887	38.82	46.884	94.8087		19.9404	10.4024	24.6908	17.6769	97.5249		8.26872	28.2685	59.8842	98.5981	99.4335		8.54842	0	13.2578		99.6254			5.46588	10.3705	5.82633	11.5995	93.9356		5.7024	20.5468	7.09667	0	12.7718
		14.2504	9.04604	15.1876	22.8756	95.7157		8.76108	13.0001	26.9103	12.6444	71.0744		15.4172	7.58315	32.5374	98.6493	99.4858		3.91156	1.26636	18.2604		98.5527			3.7354	0	24.8792	65.2125	90.5998		0	2.02981	3.43877	0	87.6439
		22.9173	14.1408	35.4085	60.8666	87.8773		58.4582	13.103	27.0922	3.01929	86.0364		6.31128	26.2145	85.6702	98.5583	98.9305		1.57887	14.5117	14.1357		99.0419			6.68329	1.82122	5.69228	81.9758	94.3675		6.30154	0	10.4688	5.57866	62.8705
		6.41309	3.16225	39.7405	59.0776	90.9724		0	8.03301	26.3048	11.2174	39.6503		8.26813	26.326	54.1357	99.0786	99.2808		10.2445	19.5376	12.6709		98.3081			0.694123	7.20876	5.27241	18.0115	90.4212		4.90487	2.863	12.2743	0	59.0979
		11.5535	8.13276	30.9255	80.9195	93.9139		10.823	9.32108	19.5674	6.24429	85.8486		8.16167	24.8597	60.3589	60.8322	98.9279		3.49034	5.4656	18.3899		98.9082			2.81603	7.09534	8.68757	65.8951	93.2518		0	22.5549	9.76294	0.647752	62.1826
		29.2343	17.0479	37.9607	96.5598	93.6483		25.3521	13.5259	9.31541	13.5773	43.8102		9.27832	50.2565	84.1119	98.5956	99.1186		24.9783	14.5952	7.51183		98.778			7.66037	2.57505	9.93827	57.1457	86.9948		3.80056		4.3675	0.816022	30.3544
		6.71082	12.8638	27.6893	86.1075	93.5769		19.5983	11.7654	9.2162	3.76998	97.5903		7.39305	30.6909	90.5779	89.9165	94.1449		9.96545	13.6668	9.17915		98.6828			0.639396	5.6179	10.9565	49.3789	89.8616		2.80934		7.58612	13.3053	61.3092
		13.73	19.3478	22.4159	89.0728	96.4163		11.0039	10.0413	14.4265	0	28.8358		4.51879	22.6349	58.8719	79.4371	99.0096		2.66194	12.6853	14.1147		99.2231			16.4573	5.85487	7.73173	69.1926	91.9685		10.2552		17.6927	10.638	20.3808
		18.5324	11.9008	29.6284	92.7634	17.8574		24.9023	17.2185	18.5796	22.845	73.5445		1.01551	29.7999	69.3304	97.7383	97.6499		11.8958	2.19068	21.1326		98.5669			9.99669	11.0793	9.6835	14.0952	93.777		0.541451		6.23002	6.77244	5.32583
		4.33627	9.07783	51.1238	86.6318	94.2086		17.9038	13.7799	12.5032	18.1221	44.241		0	48.7292	75.1211	97.1544	99.4387		11.7263	10.9131	20.5475		99.147			3.64265	7.18182	32.8001	42.153	93.6633				0	5.15474	4.88597
		17.2506		45.9091	67.8562	90.9895		13.0429	12.6643		16.064	98.4637		7.9398	45.5874	98.0871	97.8521	99.2632		6.35873	4.3323	6.4315		96.8956			4.90923	11.8023	21.5086	69.4647	92.3379						62.8365

## Sheet: Figure 3F
		Single Base substitution since T0
		DAAOH2B		DAAOTOM20
		L-Ala	D-Ala	L-Ala	D-Ala
		867	1200	745	788
		738	1681	777	844
		752	2472	608	1012

## Sheet: Figure 4A
					DAAOH2B (contingency table)
					L-Ala		2.5 mM D-Ala		5 mM D-Ala		7.5 mM D-Ala		10 mM D-Ala
					BrdU Neg	BrdU Pos	BrdU Neg	BrdU Pos	BrdU Neg	BrdU Pos	BrdU Neg	BrdU Pos	BrdU Neg	BrdU Pos
				Replicate 1	2500	7475	2864	3246	3565	1419	4223	744	4287	676
				Replicate 2	1232	3733	2238	2747	3839	1432	4072	880	4224	687
				Replicate 3	1286	3702	2621	2923	3476	1512	4158	804	4608	608
					DAAOTOM20 (contingency table)
					L-Ala		2.5 mM D-Ala		5 mM D-Ala		7.5 mM D-Ala		10 mM D-Ala
					BrdU Neg	BrdU Pos	BrdU Neg	BrdU Pos	BrdU Neg	BrdU Pos	BrdU Neg	BrdU Pos	BrdU Neg	BrdU Pos
				Replicate 1	851	4126	910	4280	915	4448	967	4392	978	4711
				Replicate 2	986	4442	928	4238	1088	4306	1434	5967	1043	4588
				Replicate 3	826	4921	1262	5250	1218	4342	1101	4348	1089	4251

## Sheet: Figure 4B
		RPE1-hTERT-DAAOH2B WT (Contingency table)
		L-Ala		2.5 mM D-Ala		5 mM D-Ala		7.5 mM D-Ala		10 mM D-Ala
		BrdU Neg	BrdU Pos	BrdU Neg	BrdU Pos	BrdU Neg	BrdU Pos	BrdU Neg	BrdU Pos	BrdU Neg	BrdU Pos
	Replicate 1	3600	6345	6852	3050	8089	1878	8817	1120	8656	1217
	Replicate 2	3485	6453	5830	4136	7959	2008	4751	554	8741	1147
	Replicate 3	3567	6388	5859	4109	7976	1993	8895	1068	8824	1111
		RPE1-hTERT-DAAOH2B P53KO (Contingency table)
		L-Ala		2.5 mM D-Ala		5 mM D-Ala		7.5 mM D-Ala		10 mM D-Ala
		BrdU Neg	BrdU Pos	BrdU Neg	BrdU Pos	BrdU Neg	BrdU Pos	BrdU Neg	BrdU Pos	BrdU Neg	BrdU Pos
	Replicate 1	393	9310	493	9353	448	8739	319	9627	403	9517
	Replicate 2	542	8900	563	9255	261	9688	352	9571	448	9450
	Replicate 3	393	9310	493	9353	448	8739	319	9627	403	9517

[truncated: 21 more sheets: Figure 4C-D, Figure 4E, Figure 4F, Figure 5B, Figure 5D, Figure 5F, Sup. Figure 1B, Sup figure 2a, Sup figure 2b, Sup Figure 4a, Sup figure 4b, Sup figure 5, Sup Figure 9a-b, Sup figure 9 c, Sup Figure 9f, Sup Figure 9g, Sup figure 12, Sup Figure 15C, Sup Figure 15D, Suppl Figs Raw Western Blots …]
